# Supplementary material for: Dataset for homologous proteins in Drosophila melanogaster for SARS-CoV-2/human interactome
Source: Data Brief. 2020 Jul 26;32:106082. doi: 10.1016/j.dib.2020.106082 (PMC7382932; doi:10.1016/j.dib.2020.106082)
Supplement: Supplementary file 1 [file mmc1.xml]

<?xml version="1.0" encoding="utf-8" standalone="no"?>
<data>
  <datasets>
    <author>mushtaq.hussain@duhs.edu.pk;evolvingdna@gmail.com</author>
    <type>1</type>
    <dataset>
      <name>Dataset for Homologous Proteins in Drosophila melanogaster for SARS-CoV-2/Human Interactome</name>
      <caption />
      <description>Animal modelling for infectious diseases is critical to understand the biology of the pathogens including viruses and to develop therapeutic strategies against it. Herein, we present the sequence homology and expression data analysis of proteins found in Drosophila melanogaster that are orthologous to human proteins, reported as components of SARS-CoV-2/Human interactome. </description>
      <filetype>
        <name />
      </filetype>
      <filesize />
      <source>0</source>
      <sourcename>Original Data</sourcename>
      <access>
        <type>1</type>
        <name>Data available in data repository</name>
        <reponame>Mendeley Data</reponame>
        <PersistentId>10.17632/h2dmwzk4z3.2</PersistentId>
        <deeplinkurl>https://data.mendeley.com/datasets/h2dmwzk4z3/2</deeplinkurl>
      </access>
    </dataset>
  </datasets>
</data>
