# Supplementary material for: Dataset for homologous proteins in Drosophila melanogaster for SARS-CoV-2/human interactome
Source: Data Brief. 2020 Jul 26;32:106082. doi: 10.1016/j.dib.2020.106082 (PMC7382932; doi:10.1016/j.dib.2020.106082)
Supplement: Supplementary file 2 [file mmc2.xlsx]

## Sheet: merge expression
	NSP1										NSP2									NSP3			Nsp4							NSP5								NSP6				NSP7
Tissue	DNApol-alpha50	DNApol-alpha60	DNApol- alpha180	DNApol- alpha73	p120ctn	GTS	sra	PPCTI	FK506-bp2	Cyp1	Cpr	SWIP	vimar	Fatp2	Eif4ehp	GIGYF	FI18259p1	Klc	Spn43Aa	UC33096	gl	Mkrn1	Tim10	RE03721p	Tim9a	Alg11	Gp210	LD27406p	Ide	HDAC1	tRNADMT	PHGPx	Vha13	GM13032p	Xpac	SDCP	FK506-bp2	CTAPase	ATPsynG	VhaAC45	Kekkon-3	LD39232p2	Cyt-b5	NCb5R	UPF0389	Acsl	GCS1	Tim14	ADPS
Brain	0.2	0.1	0	0.1	2.5	1.1	2.8	0.2	0.7	0.6	0.2	1.2	9.1	0.1	0.7	1.3	1.9	2.4	0	0.5	1.4	0.7	0.9	1	0.6	1.6	0.2	0.6	2.6	0.7	0.6	0.7	1	1.9	1.4	0.8	0.7	4	0.8	1.2	11.6	1.2	0.4	1.7	0.8	1	1.5	0.5	5.6
Head	0.2	0	0.1	0.1	1.8	1.5	1.6	0.3	0.9	0.8	0.6	0.9	2.6	0.7	0.5	0.6	5.4	1.4	0	0.3	12.3	0.5	0.9	0.6	0.6	1.6	0.3	0.6	1.5	0.4	0.8	1.4	1	4.2	0.7	0.8	0.9	1.7	1.1	0.9	2.3	1.1	1.2	2.6	0.9	1.5	1	1	2.5
Eye	0.17	0.06	0.04	0.07	3.89	0.89	1.24	0.28	0.75	0.96	0.39	0.88	2.22	0.49	0.78	1.07	2.15	1.87	0.26	0.4	26.83	0.2	0.94	0.74	0.74	2.77	0.5	0.47	1.25	0.24	0.56	1.19	0.93	10.56	0.72	0.75	0.75	1.84	1.45	0.75	1.31	1.64	0.94	2.12	0.71	0.36	1.17	1.14	1.87
Thoracicoabdominal ganglion	0.2	0	0.1	0.1	2.8	1	2.7	0.3	0.5	0.8	0.3	1.2	5.3	0.2	0.4	1.5	1.4	2.6	0.1	0.2	0.2	0.6	0.9	1	0.8	1.7	0.2	0.7	2.9	0.5	0.7	1	1.2	1.3	1.1	0.8	0.5	4.2	1.2	1.1	5.9	1.4	0.4	2.2	0.9	0.9	2.1	0.7	5
Salivary gland	0.19	0.04	0.06	0.15	0.34	0.56	1.3	0.34	0.98	1.52	0.52	1.54	1.84	0.75	0.71	1.09	22.25	1.31	0.08	0.44	0.71	0.57	1.17	0.71	0.64	8.52	0.54	0.45	2.24	0.53	1.25	1.12	4.95	0.4	0.71	1.6	0.98	1.53	1.64	7.29	1.17	1.15	1.03	1.22	1.16	0.28	0.9	1.55	0.04
Crop	0.2	0.1	0.1	0.1	1	0.7	1.2	0.3	1	1.3	0.8	1.2	2.5	1.5	0.5	0.8	9.5	1.2	0.1	0.3	0.2	1	1	0.6	0.6	1.1	0.4	0.6	1.9	0.6	1.5	2.2	0.9	9.7	0.6	1.5	1	1.7	1	0.9	1.3	0.7	1.9	2.8	0.8	1.3	1.2	0.7	38.5
Midgut	0.2	0.1	0.2	0.1	0.5	0.5	0.8	0.5	1	1.2	0.5	1.2	1.2	0.8	0.5	0.5	0.2	1	0.1	0.3	0.2	0.4	1	0.7	0.6	2.2	0.4	0.5	0.9	0.3	0.9	1.9	1.8	0.5	0.5	1.2	1	1.4	1	3	1	0.5	1.5	0.8	0.8	1.2	1	0.8	3.2
Tubule	0.2	0.1	0.1	0.1	0.4	1.2	0.9	0.3	1.3	1.4	1	0.8	1.1	0.2	0.7	0.9	0.3	1.1	0.1	0.2	0.3	0.6	2	0.6	0.5	1.7	0.6	1.4	1.9	0.7	0.9	1.8	2.2	1.5	0.4	1.8	1.3	3	1	3.8	1	0.9	1.6	1.5	1	1	1.2	0.6	0.2
Hindgut	0.3	0	0.2	0.1	0.9	0.5	1.4	0.2	1	1.3	0.6	0.9	1.4	0.5	0.6	0.8	0.5	1	0	0.3	0.2	0.6	1.4	0.5	0.6	1.2	0.3	0.8	1.9	0.5	0.9	1.9	2	2	0.5	0.8	1	1.5	1.4	3.4	1	0.9	1.3	3.5	1.2	0.8	1.1	1.3	8.7
Heart	0.08	0.08	0.03	0.05	0.77	2.95	2.51	0.3	1.11	1.44	3.28	0.73	1.36	0.19	1	1.05	0.07	1.31	0.16	0.14	0.28	0.28	0.96	0.48	0.82	1.77	0.37	0.66	1.52	0.38	0.82	3.03	0.73	0.42	0.42	0.58	1.11	1.44	1.54	0.87	0.35	0.98	4.04	3.13	0.95	2.29	1.23	1.15	0.07
Fat body	0.16	0.12	0.12	0.11	0.6	3.84	0.85	0.29	1.37	1.23	3.04	1.21	1.14	0.24	0.61	0.54	0.25	1.06	0.11	0.21	0.45	0.57	1.1	0.3	0.83	1.57	0.58	0.77	1.4	0.33	0.97	3.16	0.36	0.13	0.37	1.41	1.37	1.03	1.38	0.45	1.23	0.72	3.15	3.64	0.89	5.96	1.36	1.01	0.09
Ovary	2.5	1.9	2.2	2	1.8	1.9	1.5	2.1	1.1	1	0.5	1.7	1	0.1	1.8	1.8	0.4	1.4	0	2.1	0.3	2.3	1.4	1.4	1.3	1.3	2.5	1.1	1.2	1.9	1.3	0.9	0.9	1.9	1.4	2.2	1.1	1.6	0.6	0.7	0.7	0.8	0.5	0.7	1	0.5	2.4	0.8	0.1
Testis	0	0.2	0.1	0.1	0.4	0.5	1	0.6	0.4	0.2	0.1	0.4	0.4	3.7	2.3	0.4	0.5	0.6	2.4	0.6	0.1	0.2	1.5	1.8	1.8	0.4	0.6	3.2	1	0.1	0.1	0.5	0.4	0.3	1.4	0.3	0.4	0.2	0.3	0.3	1	2.2	0.2	0.3	0.6	0.1	0.2	2	3.5
Male accessory glands	0.1	0.1	0.1	0.1	0.4	0.7	0.8	0.5	1	1.5	0.8	2.2	1.6	0.3	0.6	0.7	0.1	1	0.3	0.4	0.4	0.5	1	0.4	1.1	4.9	1.7	1	1.2	0.6	1.6	0.8	1	0.5	0.6	1.3	1	0.9	0.9	1.1	1	1.1	1.2	1.3	0.7	1.4	0.7	1.1	0.1
Virgin spermatheca	0.22	0.06	0.11	0.09	0.96	2.09	0.84	0.27	1.41	1.07	0.62	0.96	3.26	0.25	0.9	0.77	14.99	1.3	0.1	0.08	0.15	0.36	0.91	0.59	0.67	2.36	0.46	1.17	2.01	0.31	0.66	3.37	0.68	1.11	0.28	1.72	1.41	1.36	0.84	0.73	0.89	0.83	1.92	5.46	1.06	3.02	2.54	0.74	0.1
Mated spermatheca	0.19	0.06	0.08	0.08	1.01	2.79	0.9	0.31	1.34	1	0.73	0.82	3.3	0.25	1.41	0.95	19.49	1.31	0.04	0.05	0.2	0.38	0.95	0.39	0.8	2.43	0.49	1.12	1.97	0.34	0.83	3.13	0.7	1.21	0.36	1.72	1.34	1.48	0.81	0.8	0.8	0.99	1.85	3.21	1.05	2.93	2.34	0.86	0.08
Adult carcass	0.2	0.1	0.2	0.2	0.5	1.5	1.3	0.3	1.1	1.1	2.6	0.9	1.1	0.6	0.4	1.7	0.6	0.8	0.1	0.2	0.4	0.4	0.7	0.5	0.6	1.1	0.3	0.6	1.6	0.3	0.9	2.5	0.7	0.4	0.5	0.8	1.1	1	2	1	1.6	1.5	3	3.1	1.1	1.6	0.9	1.7	0.3
Larval CNS	0.88	0.81	1.12	0.61	2.57	1.93	1.32	1.68	1.15	0.77	0.13	1.87	20.15	0.04	0.79	1.13	2.49	2.55	0.93	0.56	1.08	1.19	0.92	1.24	1.48	1.67	2.28	0.74	1.93	2.99	1.24	0.93	0.59	1.98	1.76	1.18	1.15	2.42	0.67	0.72	2.89	0.76	0.43	0.82	0.53	0.9	2.07	0.62	4.01
Larval Salivary gland	0.71	0.54	0.88	0.45	0.72	0.92	0.5	0.74	1.48	1.49	0.18	0.86	2.61	0.44	0.8	0.97	10.22	2.08	0.32	0.56	0.21	0.65	0.95	0.85	1.03	4.03	1.82	1	1.76	1.4	1.42	1.56	1.51	0.23	0.54	2.06	1.48	1.92	1.29	2.38	0.98	0.65	0.8	0.72	0.81	0.27	0.87	0.83	0.11
Larval midgut	0.15	0.16	0.23	0.13	0.6	0.46	1.23	0.32	0.67	0.91	0.86	1.18	2.56	0.46	0.36	0.49	1.74	1.34	0.3	0.57	0.26	0.45	0.75	0.53	0.5	1.83	0.56	0.6	0.99	0.21	0.86	2.11	1.67	1.49	0.5	0.97	0.67	1.74	1.06	2.86	1.05	0.31	0.82	0.69	0.77	1.4	0.92	0.85	0.1
Larval tubule	0.3	0.1	0.1	0.1	0.9	2	0.7	0.5	1	1.3	0.4	1.2	3.4	0.2	0.3	0.7	12.4	1.8	0.1	1.2	0.2	0.8	0.8	0.4	0.5	2.1	0.5	0.6	1.9	0.5	0.7	2	1.9	1.4	0.4	1.2	1	2.5	0.8	3	0.9	0.4	1	0.7	1	0.3	1.9	0.7	0.1
Larval hindgut	0.38	0.25	0.44	0.17	1.39	0.88	0.96	0.46	1.15	1.08	0.45	1.03	4.16	0.4	0.51	0.82	19.17	1.45	0.13	0.37	0.15	0.77	1.04	0.62	1	1.33	1	0.92	1.21	0.62	1.24	1.42	1.78	2.1	0.46	0.69	1.15	2.09	1.25	3.15	0.74	0.61	0.55	1.9	1.22	0.88	1.02	0.67	0.59
Larval fat body	0.3	0.1	0.1	0.1	1.6	6.8	0.4	0.5	1.4	1.2	0.2	1.2	1.7	0.6	0.6	0.5	0.1	1.4	0.6	1.3	0.2	0.4	0.6	0.4	0.5	2.2	0.5	0.7	0.6	0.3	0.6	4	0.5	0.1	0.4	1.1	1.4	0.8	0.3	0.8	1.2	0.5	0.7	0.8	0.6	0.4	1.3	0.6	0.8
Larval trachea	0.65	0.51	0.49	0.27	1.44	0.64	0.79	1.17	1.53	1.52	0.25	0.98	3.57	1.51	1.86	1.46	0.13	1.68	31.11	0.47	0.52	0.46	0.85	0.96	1.16	2.23	1.74	0.99	1.1	0.97	2.15	1.42	1.32	0.36	0.63	0.85	1.53	1.44	0.95	1.45	0.35	0.63	0.72	1.42	0.75	0.63	1.07	0.81	0.74
Larval carcass	0.34	0.3	0.53	0.32	0.92	0.69	0.77	0.48	1.19	1.18	0.42	0.96	2.35	1.93	0.74	0.6	0.43	1.32	3.57	0.21	0.13	0.56	0.76	0.64	0.89	1.3	1.3	0.77	1.41	0.68	1.67	2.02	1.21	0.61	0.48	0.73	1.19	2.05	1.14	1.76	1.54	0.61	0.42	1.04	1.18	0.48	0.91	0.62	0.09
S2 cells (growing)	0.48	0.8	1.16	0.75	1.42	9.15	1.51	1.02	1.32	0.81	0.38	2.06	8.24	0.18	0.97	0.74	2.03	2.1	0.02	1.98	0.21	0.88	1.08	0.46	0.64	3.06	3.81	1.02	1.61	1.49	2.54	1.76	0.46	0.68	0.95	1.39	1.32	1.8	0.56	0.94	0.71	0.57	0.62	0.54	0.62	0.82	1.62	1.18	0.07
Probe ID	1633854_at	1624473_at	1633249_ at	1628372_ a_at	1635501_ at	1627512_at	1639162_ at	1627399_ at	1638415_ at	1638036_ at	1631637_ a_at	1623566_ at	1624721_ at	1634809_s_at	1625051_at	1625646_at	1626901_at	1626731_at	1637939_at	1640060_at	1623923_a_at	1636847_s_at	1637509_s_at	1637623_at	1625573_at	1640824_at	1628986_at	1638456_at	1625496_at	1633700_at	1636003_at	1628257_s_at	1627006_at	1636643_at	1623485_at	1626106_a_at	1638415_at	1630078_a_at	1629647_at	1626261_s_at	1638725_at	1632466_at	1634641_a_at	1635137_a_at	1631425_at	1629961_s_at	1627013_at	1641511_at	1629034_at
[truncated: 296 more columns]
