# Supplementary material for: Dataset for homologous proteins in Drosophila melanogaster for SARS-CoV-2/human interactome
Source: Data Brief. 2020 Jul 26;32:106082. doi: 10.1016/j.dib.2020.106082 (PMC7382932; doi:10.1016/j.dib.2020.106082)
Supplement: Supplementary file 3 [file mmc3.xlsx]

## Sheet: Sheet1
	Homo Gene	Accession Number	Domain	Drosophila Gene	Accession Number	Domain	Query Coverage	Sequence Identity	Ensemble Orthologue	OrthoMCL	Domain	Decision	Annotation Number	Drug Target
Nsp1	PRIM1	P49642	AE_Prim_S	DNApol-alpha50	NP_523972.2	AE_Prim_S	98	41.72	FBgn0011762	dmel|FBpp0076330	DNA_primase_S	Yes	CG7108
	PRIM2	P49643	PriL_PriS_Eukaryotic	DNApol-alpha60	NP_652001.2	PriL_PriS_Eukaryotic	92	38.1	FBgn0259676	dmel|FBpp0077899	DNA_primase_lrg	Yes	CG5553
	POLA1	P09884	pol2 zf-DNA_Pol	DNApol-alpha180	NP_536736.2	pol2 zf-DNA_Pol	98	39.58	FBgn0259113	dmel|FBpp0083514	DNA_pol_B zf-DNA_Pol	Yes	CG6349
	POLA2	Q14181	DNA_pol_E_B	DNApol-alpha73	NP_733206.3	DNA_pol_E_B	99	29.84	FBgn0005696	dmel|FBpp0113035	DNA_pol_E_B	Yes	CG5923
	PKP2	Q99959	ARM	p120ctn	NP_001036444.1	ARM	56	29.67	FBgn0260799	dmel|FBpp0110406	ARM	Yes	CG17484
	COLGALT1	Q8NBJ5	Glyco_tranf_GTA_type Glyco_transf_25	Glycosyltransferase 25 family member (GTS)	NP_723087.1	Glyco_transf_25	88	44.05	FBgn0051915	dmel|FBpp0078732	Glyco_transf_25	Yes	CG31915
	LAS1L	Q9Y4W2	Las1	No significant similarity found					FBgn0052075	dmel|FBpp0075969	LAS1	No
	RCAN3	Q9UKA8	Calcipressin RRM_RCAN3	sra	NP_001287361.1	RRM_RCAN_like	75	45.11	FBgn0086370	dmel|FBpp0082709	Calcipressin	Yes	CG6072
	PPIH	O43447	cyclophilin_ABH_like	Peptidyl-prolyl cis-trans isomerase (PPCTI)	NP_001246149.1	cyclophilin_ABH_like	96	78.36	FBgn0033089	dmel|FBpp0085477	Pro_isomerase	Yes	CG17266
	PPIG	Q13427	PpiB	Peptidyl-prolyl cis-trans isomerase (PPCTI)	NP_00124619.1	cyclophilin_ABH_like	22	52.35	Not Found	dmel|FBpp0085477	Pro_isomerase	Yes	CG17266
	FKBP1A	P62942	FkpA	FK506-bp2	NP_523792.2	FkpA	100	75.93	FBgn0013954	dmel|FBpp0085703	FKBP_C	Yes	CG11001
	PPIA	P62937	cyclophilin_ABH_like	Cyp1	NP_523366.2	cyclophilin_ABH_like	97	74.53	Not Found	FBpp0074017	Cyclophilin type peptidyl-prolyl cis-trans isomerase/CLD	Yes	CG9916
Nsp2	POR	P16435	CysJ	Cpr	NP_001260128.1	CysJ	94	58.64	FBgn0015623	dmel|FBpp0078880	NAD_binding_1 Flavodoxin_1 FAD_binding_1	Yes	CG11567
	WASHC4	Q2M389	WASH-7_N WASH-7_mid WASH-7_C	SWIP	NP_573116.2	WASH-7_N WASH-7_mid WASH-7_C	94	28.31	FBgn0030739	dmel|FBpp0074003	Not Available	Yes	CG13957
	FKBP15	Q5T1M5	FKBP_C	FK506-bp1	NP_ 524364.2	FKBP_C NPL	8	41.67	Not Found	Not Found	Not Found	No		Yes
	RAP1GDS1	P52306	ARM	vimar	NP_477305.1	No domain found	76	31.68	FBgn0022960	dmel|FBpp0085514	Not Available	Yes	CG3572
	SLC27A2	O14975	CaiC	Fatp2	NP_995925.2	CaiC	90	40.11	FBgn0265187	FBpp0071865	AMP-binding enzyme	Yes	CG44252
	EIF4E2	O60573	IF4E	Eif4ehp	NP_788729.1	IF4E	70	50.87	FBgn0053100	dmel|FBpp0289702	IF4E	Yes	CG33100	Yes
	GIGYF2	Q6Y7W6	GYF	GIGYF family protein (GIGYF)	NP_001162827.1	GYF	57	24.57	FBgn0039936	dmel|FBpp0088310	GYF	Yes	CG11148
	SLC46A3	Q7Z3Q1	MFS_SLC46A3	FI18259p1	NP_001285245.1	MFS_SLC46	79	26.22	FBgn0030576	dmel|FBpp0073756	MFS_1	Yes	CG15890
	NPHP3	Q7Z494	OmpH TPR	Klc	NP_001261781.1	TPR TPR12	27	36.59	Not Found	dmel|FBpp0075683	TPR_1	Yes	CG5433
	SERPING1	P05155	serpinG1_C1-INH	Spn43Aa	NP_524805.1	serpin	70	26.98	Not Found	dmel|FBpp0088112	Serpin	Yes	CG12172
	DEDD2	Q8WXF8	DED	mura	NP_731367.2	zf-RING_2	10	40	Not Found	Not Found	Not Found	No
Nsp3	IRF3	Q14653	IRF-3 IRF	Uncharacterized protein (UC)	NP_610793.1	Tnp_zf-ribbon_2	9	34.09	Not Found	Not Found	Not Found	No
	ABHD17A	Q96GS6	FrsA	Uncharacterized protein, isoform H (UC33096)	NP_001356926.1	FrsA	97	64.24	FBgn0053096	dmel|FBpp0112956	DLH	Yes	CG33096
	ZNF410	Q86VK4	zf-H2C2_2	gl	NP_476854.1	COG5048 (ZnF)	28	44.85	Not Found	dmel|FBpp0083005	Zinc finger, C2H2 type	Yes	CG7672
	MKRN3	Q13064	ZnF_C3H1 MKRN1_C RING	Mkrn1	NP_001246867.1	ZnF_C3H1 RING	64	40.48	FBgn0029152	dmel|FBpp0078038	zf-C3HC4, zf-CCCH	Yes	CG7184
	MKRN2	Q9H000	ZnF_C3H1 RING	Mkrn1	NP_001246867.1	ZnF_C3H1 RING	92	34.25	Not Found	dmel|FBpp0078038	zf-C3HC4, zf-CCCH	Yes	CG7184
Nsp4	TIMM10	P62072	zf-Tim10_DDP	Tim10	NP_611606.1	zf-Tim10_DDP	84	71.05	FBgn0027360	dmel|FBpp0071593	zf-Tim10_DDP	Yes	CG9878
	TIMM29	Q9BSF4	Tim29	RE03721p	NP_570063.1	Tim29	57	28.67	FBgn0029665	dmel|FBpp0070565	DUF2366	Yes	CG14270
	TIMM9	Q9Y5J7	zf-Tim10_DDP	Tim9a	NP_001285208.1	zf-Tim10_DDP	88	56.1	FBgn0030480	dmel|FBpp0073606	zf-Tim10_DDP	Yes	CG1660
	TIMM10B	Q9Y5J6	zf-Tim10_DDP	Tim9b	NP_001027074.1	zf-Tim10_DDP	71	39.19	FBgn0027358	dmel|FBpp0074536	zf-Tim10_DDP	Yes	CG17767
	ALG11	Q2TAA5	GT4_ALG11-like	Alg11	NP_001262182.1	GT4_ALG11-like	90	51.33	FBgn0037108	dmel|FBpp0078076	Glycos_transf_1	Yes	CG11306
	NUP210	Q8TEM1	Big_2	Gp210	NP_001260714.1	No domain found	80	26.75	FBgn0266580	dmel|FBpp0085380	Not Available	Yes	CG7897	Yes
	DNAJC11	Q9NVH1	DnaJ DUF3395	LD27406p	NP_610945.1	DnaJ DUF3395	97	43.93	FBgn0033918	dmel|FBpp0086667	DnaJ	Yes	CG8531
	IDE	P14735	Peptidase_M16_M	Ide	NP_524182.3	Peptidase_M16_M	94	46.69	FBgn0001247	dmel|FBpp0271781	Peptidase_M16	Yes	CG5517
	LAS1L	Q9Y4W2	Las1	No significant similarity found					FBgn0052075	dmel|FBpp0075969	Las1	No
	NMB	P08949	Bombesin	No significant similarity found					Not Found	Not Found	Not Found	No
Nsp5	HDAC2	Q92769	AcuC	HDAC1	NP_647918.2	AcuC	95	78.09	FBgn0015805	dmel|FBpp0073173	Hist_deacetyl	Yes	CG7471	Yes
	TRMT1	Q9NXH9	TRM1 ZnF_C3H1	Probable tRNA (guanine(26)-N(2))-dimethyltransferase (tRNADMT)	NP_609566.1	TRM1	78	47.55	FBgn0032430	dmel|FBpp0079949	TRM	Yes	CG6388
	GPX1	P07203	GSH_Peroxidase	PHGPx	NP_728870.1	GSH_Peroxidase	90	35.14	Not Found	dmel|FBpp0072932	GSH_Peroxidase	Yes	CG12013
	ATP6V1G1	O75348	V_ATP_synt_G	Vha13	NP_001287407.1	V_ATP_synt_G	96	50	Not Found	dmel|FBpp0083214	V-ATPase_G	Yes	CG6213
	C20orf27	Q9GZN8	DUF4517	GM13032p	NP_001286984.1	DUF4517	83	30.91	FBgn0035896	dmel|FBpp0076383	Not Available	Yes	CG6983
	XPA	P23025	rad14	Xpac	NP_476866.1	rad14	100	42.57	FBgn0004832	dmel|FBpp0070638	XPA_N, XPA_C	Yes	CG6358
	N4BP2L2	Q92802	AAA_33	Smr domain-containing protein (SDCP)	NP_649378.1	AAA_33 SMR DUF1771	23	44.76	Not Found	dmel|FBpp0078139	Smr, DUF1771	Yes	CG7139
	FKBP1A	P62942	FkpA	FK506-bp2	NP_523792.2	FkpA	100	75.93	FBgn0013954	dmel|FBpp0085703	FKBP_C	Yes	CG11001
Nsp6	ATP13A3	Q9H7F0	P-ATPase-V	Cation-transporting ATPase (CTAPase)	NP_726534.2	P5-ATPase P-type_ATPase_cation	95	41.27	Not Found	dmel|FBpp0112329	E1-E2_ATPase, Hydrolase	Yes	CG32000
	ATP5MG	O75964	ATP-synt_G	ATPsynG	NP_001036353.1	ATP-synt_G	94	54.64	FBgn0010612	dmel|FBpp0110172	ATP-synt_G	Yes	CG6105
	ATP6AP1	Q15904	ATP-synt_S1	VhaAC45	NP_610470.1	ATP-synt_S1	41	28.93	FBgn0262515	dmel|FBpp0087668	ATP-synt_S1	Yes	CG8029	Yes
	SIGMAR1	Q99720	ERG2_Sigma1R	Uncharacterized protein (UC)	NP_723942.2	No domain found	42	27.84	Not Found	Not Found	Not Found	No		Yes
	ISLR	O14498	LRR_8 IG_like LRRCT	Kekkon-3	NP_001162986.1	LRR and I g Like	77	27.27	Not Found	dmel|FBpp0080311	LRR_1, I-set	Yes	CG4192
Nsp7	NDUFAF2	Q8N183	NDUFA12 (Nonspecific hit)	LD39232p2	NP_001246121.1	NDUFA12 (Nonspecific hit)	68	35.59	FBgn0263051	dmel|FBpp0110245	PLDc, NDUFA12, PLD_envelope	Yes	CG43346	Yes
	CYB5B	O43169	Cyt-b5	Cyt-b5	NP_610294.1	Cyt-b5	82	46.03	FBgn0264294	dmel|FBpp0087979	Cyt-b5	Yes	CG2140
	CYB5R3	P00387	cyt_b5_reduct_like	NADH-cytochrome b5 reductase (NCb5R)	NP_001036601.1	cyt_b5_reduct_like	91	60	FBgn0036211	dmel|FBpp0075810	NAD_binding_1, FAD_binding_6	Yes	CG5946
	FAM162A	Q96A26	DUF1075	UPF0389 protein	NP_001287120.1	DUF1075 (Nonspecific hit)	50	43.59	FBgn0036887	dmel|FBpp0074740	DUF1075	Yes	CG9231
	ACSL3	O95573	LC_FACS_euk1	Acsl	NP_001014508.1	LC_FACS_euk1	95	49.35	FBgn0038731	dmel|FBpp0099845	AMP-binding	Yes	CG8732
	MOGS	Q13724	Glyco_hydro_63N Glyco_hydro_63	GCS1	NP_001245621.1	Glyco_hydro_63N Glyco_hydro_63	89	43.02	FBgn0030289	dmel|FBpp0288666	Glyco_hydro_63	Yes	CG1597
	DNAJC19	Q96DA6	DnaJ	Tim14	NP_001246717.1	DnaJ	95	58.26	Not Found	dmel|FBpp0288463	DnaJ	Yes	CG7394
	TOR1AIP1	Q5JTV8	LAP1C	No significant similarity found					Not Found	Not Found	Not Found	No
	AGPS	O00116	GlcD	ADPS	NP_001188935.1	GlcD	92	52.46	FBgn0033983	dmel|FBpp0086558	FAD_binding_4, FAD-oxidase_C	Yes	CG10253
	SELENOS	Q9BQE4	Selenoprotein_S	elg1	NP_996103.1	PRK04195	37	40.79	Not Found	Not Found	Not Found	No
	SCCPDH	Q8NBX0	Sacchrp_dh_NADP	Sccpdh1	NP_649517.1	Sacchrp_dh_NADP	97	38.66	FBgn0037298	dmel|FBpp0078470	Saccharop_dh	Yes	CG2604
	MTARC1	Q5VT66	MOSC_N	mal	NP_001285493.1	MOSC domain	67	25.32	FBgn0033451	dmel|FBpp0076998	MOSC domain	Yes	CG1692
	QSOX2	Q6ZRP7	PDI_a_QSOX FAD_SOX Evr1_Alr	Qsox1	NP_001286383.1	PDI_a_QSOX Evr1_Alr	75	30.94	FBgn0033814	dmel|FBpp0086873	Thioredoxin, Evr1_Alr	Yes	CG4670
	RHOA	P61586	RhoA_like	Rho1	NP_477098.1	RhoA_like	100	86.53	FBgn0014020	dmel|FBpp0086353	Ras	Yes	CG8416
	GNB1	P62873	WD40	Gbeta13F	NP_001303567.1	WD40	100	83.53	FBgn0001105	dmel|FBpp0089183	WD40	Yes	CG10545
	GNG5	P63218	GGL	No significant similarity found					Not Found	dmel|FBpp0087726	G-gamma	No
	HS2ST1	Q7LGA3	Sulfotransfer_2	Hs2st	NP_477339.1	Sulfotransfer_2	82	56.52	FBgn0024230	dmel|FBpp0080826	Sulfotransfer_2	Yes	CG10234
	COMT	P21964	AdoMet_MTases	Myo95E	NP_001027204.2	Myosin_TH1	17	33.33	Not Found	Not Found	Not Found	No		Yes
	PTGES2	Q9H7Z7	GST_N_mPGES2 GST_C_mPGES2	Su(P)	NP_524116.2	GST_N_mPGES2 GST_C_mPGES2	73	42.46	FBgn0004465	dmel|FBpp0075118	GST_C, Glutaredoxin	Yes	CG4086	Yes
	RALA	P11233	RalA_RalB	Rala	NP_525063.1	RalA_RalB	94	79.9	Not Found	dmel|FBpp0070559	Ras	Yes	CG2849
	LMAN2	Q12907	lectin_VIP36_VIPL	RE50040p	NP_651224.1	lectin_VIP36_VIPL	85	48.69	FBgn0039160	dmel|FBpp0083961	Lectin_leg-like	Yes	CG5510
	RAB1A	P62820	Rab1_Ypt1	Rab1	NP_732610.1	Rab1_Ypt1	100	84.47	FBgn0285937	dmel|FBpp0083503	Ras	Yes	CG3320
	RAB2A	P61019	Rab2	Rab2	NP_001260732.1	Rab2	100	88.73	FBgn0014009	dmel|FBpp0085458	Ras	Yes	CG3269
	RAB5C	P51148	Rab5_related	Rab5	NP_001259925.1	Rab5_related	98	74.65	FBgn0014010	dmel|FBpp0077470	Ras	Yes	CG3664
	RAB10	P61026	Rab8_Rab10_Rab13_like	Rab10	NP_523419.1	Rab8_Rab10_Rab13_like	100	80.39	Not Found	dmel|FBpp0077029	Ras	Yes	CG17060
	RAB7A	P51149	Rab7	Rab7	NP_001247276.1	Rab7	100	76.33	FBgn0015795	dmel|FBpp0083891	Ras	Yes	CG5915
	RAB8A	P61006	Rab8_Rab10_Rab13_like	Rab8	NP_001246837.1	Rab8_Rab10_Rab13_like	100	79.23	Not Found	dmel|FBpp0074690	Ras	Yes	CG8287
	RAB14	P61106	Rab14	Rab14	NP_477171.1	Rab14	100	81.4	FBgn0015791	dmel|FBpp0080200	Ras	Yes	CG4212
	RAB18	Q9NP72	Rab18	Rab18	NP_524744.2	Rab18	95	51.78	Not Found	dmel|FBpp0070814	Ras	Yes	CG3129
	SCARB1	Q8WTV0	CD36	emp	NP_001286873.1	CD36	82	32.98	FBgn0010435	dmel|FBpp0072308	CD36	Yes	CG2727
	NAT14	Q8WUY8	No domain found	No significant similarity found					Not Found	Not Found	Not Found	No
	DCAKD	Q8WVC6	coaE	Dpck	NP_649692.2	coaE	96	39.46	FBgn0037469	dmel|FBpp0081152	CoaE	Yes	CG1939
	LCP1	P13796	CH	Fim	NP_523385.1	CH	98	53.86	FBgn0024238	dmel|FBpp0074217	CH	Yes	CG8649
	PLEKHO1	Q53GL0	PH_PLEKHO1_PLEKHO2	No significant similarity found					Not Found	Not Found	Not Found	No
	NAE1	Q13564	APPBP1_RUB	APP-BP1	NP_001261699.1	APPBP1_RUB	98	44.47	FBgn0261112	dmel|FBpp0075938	ThiF	Yes	CG7828
	MIF4GD	A9UHW6	MIF4G (Nonspecific hit)	LP20791p	NP_001137811.1	MIF4G	95	25.64	FBgn0032156	dmel|FBpp0079497	MIF4G	Yes	CG13124
	YWHAE	P62258	14-3-3_epsilon	14-3-3epsilon	NP_732312.1	14-3-3_epsilon	99	84.65	FBgn0020238	dmel|FBpp0082987	14-3-3_epsilon	Yes	CG31196
	NCOA5	Q9HCD5	HisS U2AF_lg (Nonspecific hit)	Neos	NP_001261502.1	RRM	42	31.47	FBgn0024542	dmel|FBpp0076546	RRM_1	Yes	CG8614
	ARL4D	P49703	Gem1 (Arl4)	Arl4	NP_651905.1	Arl4_Arl7	89	62.68	Not Found	dmel|FBpp0088220	Arf	Yes	CG2219
	BAP1	Q92560	Peptidase_C12 UCH_C	calypso	NP_611096.1	Peptidase_C12 UCH_C	46	61.28	FBgn0262166	dmel|FBpp0086384	Peptidase_C12	Yes	CG8445
	RNF128	Q8TEB7	PA_GRAIL_like RING	gol	NP_726508.1	PA_GRAIL_like RING	65	35.29	Not Found	dmel|FBpp0289416	PA, zf-C3HC4	Yes	CG2679
	DDAH2	O95865	DdaH (Nonspecific hit )	GM09012p	NP_001285198.1	DdaH (Nonspecific hit)	94	33.58	FBgn0030467	dmel|FBpp0073627	Amidinotransf	Yes	CG1764
Nsp8	EXOSC8	Q96B26	RNase_PH_RRP43	Rrp42	NP_725517.2	RNase_PH_RRP42	93	25.47	Not Found	dmel|FBpp0086348	RNAase_PH	Yes	CG8395
	EXOSC3	Q9NQT5	S1_Rrp40 KH_6	Rrp40	NP_001285565.1	S1_Rrp40 KH_6	71	46.94	FBgn0260648	dmel|FBpp0077551	Not Found	Yes	CG31938
	EXOSC5	Q9NQT4	RNase_PH_RRP46	Rrp46	NP_650001.2	RNase_PH_RRP46	88	38.46	FBgn0037815	dmel|FBpp0081725	RNase_PH	Yes	CG4043
	EXOSC2	Q13868	S1_Rrp4 KH_6	Rrp4	NP_001286771.1	S1_Rrp4 KH_6	88	61.45	FBgn0034879	dmel|FBpp0072020	Not Found	Yes	CG3931
	NARS2	Q96I59	AsnS	AsnRS-m	NP_611176.1	AsnS	91	39.73	FBgn0034177	dmel|FBpp0086205	tRNA-synt_2 tRNA_anti	Yes	CG6796
	CCDC86	Q9H6F5	Cgr1	GEO07531p1	NP_001285449.1	Cgr1	30	48.18	FBgn0031040	dmel|FBpp0074509	Cgr1	Yes	CG14210
	SRP72	O76094	TPR_12 TPR SRP72	Srp72	NP_650898.1	SRP72	91	40.93	FBgn0038810	dmel|FBpp0083319	SRP72	Yes	CG5434
	SRP19	P09132	SRP19	Srp19	NP_477135.2	SRP19	86	48.8	FBgn0015298	dmel|FBpp0076589	SRP19	Yes	CG4457
	SRP54	P61011	SRP54_euk	Srp54k	NP_523931.1	SRP54	96	77.53	FBgn0010747	dmel|FBpp0076872	SRP54 SRP54_N SRP_SPB	Yes	CG4659
	AATF	Q9NY61	AATF-Che1 TRAUB	Aatf	NP_609066.1	TRAUB AATF-Che1	58	33.73	Not Found	dmel|FBpp0078929	TRAUB	Yes	CG11188
	NOL10	Q9BSC4	WD40 NUC153	l(2)34Fd	NP_609711.1	WD40 NUC153	98	44.11	FBgn0261535	dmel|FBpp0080211	NUC153	Yes	CG7516
	NGDN	Q8NEJ9	Sas10_Utp3	FI04466p	NP_001260103.1	Sas10_Utp3	81	42.81	FBgn0031736	dmel|FBpp0078766	Sas10_Utp3	Yes	CG11030
	HECTD1	Q9ULT8	Ank_2 Sad1_UNC MIB_HERC2 BTHB HECTc	Ufd4	NP_609369.1	Ank_2 MIB_HERC2 HECTc	89	53.5	FBgn0032208	dmel|FBpp0079663	HECT MIB_HERC2 Sad1_UNC	Yes	CG5604
	DDX10	Q13206	SrmB	RNA helicase	NP_573230.1	SrmB DUF4217	58	51.5	FBgn0030855	dmel|FBpp0074227	DEAD Helicase_C	Yes	CG5800
	NSD2	O96028	MSH6_like HMG PHD1_NSD1_2 PHD2_NSD2 PHD3_NSD2 PHD4_NSD2 WHSC1_related AWS SET_NSD2 PHD5_NSD2	Mes-4	NP_733239.1	MSH6_like PHD2_NSD PHD3_NSD PHD4_NSD WHSC1_related AWS SET_NSD	61	35.54	Not Found	dmel|FBpp0084636	PWWP SET	Yes	CG4976
	MPHOSPH10	O00566	Mpp10	U3 small nucleolar ribonucleoprotein protein MPP10 (U3SNRP)	NP_609237.1	Mpp10	96	36.33	FBgn0032051	dmel|FBpp0079305	Mpp10	Yes	CG13097
	ATE1	O95260	ATE_N ATE_C	Ate1	NP_477394.3	ATE_N ATE_C	98	38.54	FBgn0025720	dmel|FBpp0085627	ATE_N ATE_C	Yes	CG9204
	SEPSECS	Q9HD40	SepSecS	SecS	NP_649556.3	SepSecS	93	47.22	FBgn0037347	dmel|FBpp0271885	SLA_LP_auto_ag	Yes	CG1427
	MRPS2	Q9Y399	RPS2	mRpS2	NP_523473.2	RPS2	68	61.27	FBgn0031639	dmel|FBpp0077099	Ribosomal_S2	Yes	CG2937	Yes
	MRPS25	P82663	L51_S25_CI-B8	mRpS25	NP_511153.1	L51_S25_CI-B8	95	54.82	FBgn0030572	dmel|FBpp0073762	L51_S25_CI-B8	Yes	CG14413	Yes
	MRPS5	P82675	Ribosomal_S5_C	mRpS5	NP_001036652.1	Ribosomal_S5_C	73	42.07	FBgn0044510	dmel|FBpp0110439	Ribosomal_S5 Ribosomal_S5_C	Yes	CG40049	Yes
	MRPS27	Q92552	MRP-S27	No significant similarity found					CG4882 (FBgn0025336)	Not Found	Not Available	No		Yes
	MEPCE	Q7L2J0	Bin3 Methyltransf_25	Probable RNA methyltransferase (RMT)	NP_001287185.1	Bin3 Methyltransf_25	39	39.86	FBgn0037368	demlFBpp0078369	Bin3	Yes	CG1239
	LARP7	Q4G0J3	LARP_7 RRM1_LARP7 RRM_3	La	NP_477014.1	LARP_3 RRM1_La	25	37.11	FBgn0260771	dmel|FBpp0080906	La RRM_3	Yes	CG10922
	EIF4B	P23588	RRM	eIF4B	NP_001263161.1	RRM	65	28.77	FBgn0020660	dmel|FBpp0112403	RRM_1	Yes	CG10837
	SERPING1	P05155	serpinG1_C1-INH	Spn43Aa	NP_524805.1	serpin	70	26.98	Not Found	dmel|FBpp0088112	Serpin	Yes	CG12172
	TERF1	P54274	TRF SANT_TRF	Ada2b	NP_001027151.1	ZZ_ADA2 Myb_DNA-binding	7	37.5	Not Found	Not Found	Not Found	No
	MACROH2A2	Q9P0M6	H2A Macro_H2A_like	His2A	NP_001027292.1	H2A Histone_H2A_C	27	70.19	Not Found	demlFBpp0085249	Histone	Yes	CG31618
	BZW2	Q9Y6E2	W2_eIF5C_like	kra	NP_524238.1	W2_eIF5C_like	96	49.5	FBgn0250753	dmel|FBpp0078393	W2	Yes	CG2922
	NOMO3	P69849	CarboxypepD_reg	Uncharacterized protein (UC1371)	NP_610551.1	CarboxypepD_reg	98	31.2	FBgn0033482	dmel|FBpp0087514	Not Available	Yes	CG1371
Nsp9	NUP54	Q7Z3B4	NUP54 NUP54_C	NUP54	NP_610783.1	nucleoporin_FG NUP54	96	39.39	FBgn0033737	dmel|FBpp0087063	Not Available	Yes	CG8831	Yes
	NUP88	Q99567	Nup88	mbo	NP_524330.2	Nup88	90	28.65	FBgn0026207	dmel|FBpp0082137	Nup88	Yes	CG6819	Yes
	NUP62	P37198	Nsp1_C	Nup62	NP_001286489.1	Nsp1_C (Nonspecific hit)	37	49.75	Not Found	dmel|FBpp0086294	Nsp1_C	Yes	CG6251	Yes
	NUP214	P35658	Nup214_FG	Nup214	NP_652039.2	WD40 Nucleoporin_FG	24	28.95	FBgn0061200	dmel|FBpp0071905	Not Available	Yes	CG3820	Yes
	NUP58	Q9BVL2	Nucleoporin_FG2	Nup58	NP_650821.2	Nucleoporin_FG2 (Nonspecific hit)	43	32.97	FBgn0038722	dmel|FBpp0083195	Not Available	Yes	CG7360	Yes
	MAT2B	Q9NZL9	dTDP_HR_like_SDR_e	EG:140G11.5	NP_001284837.1	TRP14_like	21	27.78	Not Found	Not Found	Not Found	No
	EIF4H	Q15056	RRM	eIF4H1	NP_727982.1	RRM	60	54.05	FBgn0262734	dmel|FBpp0089381	RRM_1	Yes	CG4429	Yes
	SPART	Q8N0X7	MIT_spastin Senescence	spartin	NP_001246910.1	MIT_spastin Senescence	53	28.41	FBgn0037265	dmel|FBpp0078501	Senescence	Yes	CG12001
	MIB1	Q86YT6	MIB_HERC2 ZZ_Mind_bomb MIB_HERC2 SH3_15 ANKYR RING1-HC_MIB1 RING2-HC_MIB1 RING3-HC_MIB1	mib1	NP_648826.2	MIB_HERC2 ZZ_Mind_bomb SH3_15 ANKYR RING1-HC_MIB1 RING2-HC_MIB1 RING3-HC_MIB1	98	66.57	FBgn0263601	dmel|FBpp0075275	Ank ZZ MIB_HERC2	Yes	CG5841
	FBN2	P35556	TB EGF FXa_inhibition EGF_3 EGF_CA	neurogenic locus notch (NLN)	NP_001245510.1	Ankyr EGF_CA, NL, ANK_2, NOD DUF3453	86	29.76	Not Found	dmel|FBpp0070483	EGF	Yes	CG3936
	FBN1	P35555	TB EGF_CA cEGF FXa_inhibition	neurogenic locus notch (NLN)	NP_001245510.1	Ankyr EGF_CA, NL, ANK_2, NOD DUF3453	87	29.81	Not Found	dmel|FBpp0070483	EGF	Yes	CG3936
	FBLN5	Q9UBX5	EGF_CA FXa_inhibition	RE68558p	NP_001284712.1	FXa_inhibition EGF_CA cEGF	97	28.21	Not Found	dmel|FBpp0088211	EGF_CA	Yes	CG31999
	NEK9	Q8TD19	RCC1 SPS1	niki	NP_651293.1	RCC1 SPS1	67	31.09	FBgn0045980	dmel|FBpp0084112	Pkinase RCC1	Yes	CG10951	Yes
	GTF2F2	P13984	TFIIF_beta	TfIIFbeta	NP_524305.2	TFIIF_beta	95	48.43	FBgn0010421	dmel|FBpp0081786	TFIIF_beta	Yes	CG6538
	DCAF7	P61962	WD40	wap	NP_001245797.1	WD40	99	85.67	FBgn0266848	dmel|FBpp0077060	WD40	Yes	CG14614
	ZNF503	Q96F45	nlz1	noc	NP_001285932.1	zf-C2H2	39	34.47	FBgn0005771	dmel|FBpp0080215	Not Found	Yes	CG4491
	SNAP47	Q5SQN1	SNARE_SNAP47N SNARE_SNAP47C	Snap24	NP_524298.1	SNARE_SNAP25N_23N SNARE_SNAP25C SNAP-25	14	33.82	Not Found	Not Found	Not Found	No
	ENO1	P06733	enolase	Eno	NP_722721.1	enolase	99	72.92	FBgn0000579	dmel|FBpp0077573	Enolase_C Enolase_N	Yes	CG17654
	FAHD1	Q6P587	MhpD	Uncharacterized Protein (UC6028)	NP_651002.3	MhpD	90	36.97	Not Found	dmel|FBpp0083584	FAA_hydrolase	Yes	CG6028
	NPHP3	Q7Z494	OmpH TPR	Klc	NP_001261781.1	TPR, TPR12	27	36.59	Not Found	dmel|FBpp0075683	TPR1 RAB5-bind	Yes	CG5433
	RSRP1	Q9BUV0	RSRP	No significant similarity found					Not found	Not found	Not found	No
	CHMP2B	Q9UQN3	Snf7	CHMP2B	NP_647947.1	Snf7	85	52.75	FBgn0035589	dmel|FBpp0076869	Snf7	Yes	CG4618
Nsp10	ERGIC1	Q969X5	ERGIC_N	GH25868p	NP_648758.1	COPIIcoated_ERV ERGIC_N	60	34.57	Not Found	dmel|FBpp0075398	DUF1692	Yes	CG7011
	AP2A2	O94973	Adaptin_N Alpha_adaptinC2 Alpha_adaptin_C	AP-2alpha	NP_476819.2	Adaptin_N Alpha_adaptinC2 Alpha_adaptin_C	99	69.3	FBgn0264855	dmel|FBpp0088945	Adaptin_N Alpha_adaptinC2 Alpha_adaptin_C	Yes	CG4260
	AP2M1	Q96CW1	AP2_Mu_N AP-2_Mu2_Cterm	AP-2mu	NP_001163686.1	AP2_Mu_N AP-2_Mu2_Cterm	100	86.79	Not Found	dmel|FBpp0083645	Adap_comp_sub Clat_adaptor_s	Yes	CG7057
	GRPEL1	Q9HAV7	GrpE	Roe1	NP_610886.2	GrpE	95	47.64	FBgn0014877	dmel|FBpp0086795	GrpE	Yes	CG6155
	GFER	P55789	Evr1_Alr	Alr	NP_608353.2	Evr1_Alr	65	43.67	FBgn0031068	dmel|FBpp0074563	Evr1_Alr	Yes	CG12534
	COX2	P00403	Cox2	mt:CoII	YP_009047268.1	Cox2	96	58.45	FBgn0013675	dmel|FBpp0100177	COX2 COX2_TM	Yes	CG34069
	MT-ND4L	P03901	ND4L	mt:ND4L	YP_009047275.1	ND4L	89	36.67	Not Found	dmel|FBpp0100184	Oxidored_q2	Yes	CG34086
	ATF5	Q9Y2D1	BRLZ	crc	NP_001260672.1	BRLZ	39	34.51	Not Found	dmel|FBpp0081040	bZIP	Yes	CG8669
	BTF3	P20290	NAC	Transcription factor BTF3	NP_001259835.1	NAC	75	62.11	Not Found	dmel|FBpp0077736	NAC	Yes	CG11835
	IFTAP	Q86VG3	DUF5567	No significant similarity found					Not Found	Not Found	Not Found	No
Nsp11	TBCA	O75347	TBCA	Tubulin-specific chaperone A (TSCA)	NP_651885.1	TBCA	99	42.99	FBgn0039869	dmel|FBpp0085195	TBCA	Yes	CG1890
Nsp12	RBM41	Q96IZ5	RRM	65K	NP_001286703.1	RRM	24	38.83	FBgn0265184	dmel|FBpp0288832	RRM_1 Exonuc_X-T	Yes	CG44249
	RIPK1	Q13546	STKc_RIP1 DEATH	C-terminal Src Kinase (CSK)	NP_001262476.1	SH2_CSK_like, PTKc CSK like	39	29.21	Not Found	dmel|FBpp0289007	SH2 Pkinase_TYR	Yes	CG42317	Yes
	SLU7	O95391	Slu7	Slu7	NP_651659.2	Slu7	77	57.52	FBgn0039626	dmel|FBpp0084787	Not Available	Yes	CG1420
	PPIL3	Q9H2H8	Cyclophilin_PPIL3_like	Peptidyl-prolyl cis-trans isomerase (PPCTI)	NP_724939.1	Cyclophilin_PPIL3_like	99	71.88	FBgn0033527	dmel|FBpp0087366	Pro_isomerase	Yes	CG11777
	SBNO1	A3KN83	AAA_34 Helicase_C_4	Uncharacterized Protein (UC3491)	NP_609731.1	AAA_34 Helicase_C_4	81	49.78	Not Found	dmel|FBpp0080237	Helicase_C	Yes	CG3491
	TCF12	Q99081	bHLH_E-protein_Da_like	da	NP_001260340.1	bHLH_E-protein_Da_like	16	65.83	FBgn0267821	dmel|FBpp0079598	HLH	Yes	CG5102
	TYSND1	Q2T9J0	Trypsin_2	No significant similarity found					CG3589 (FBgn0035065)	Not Found	Not Found	No
	USP54	Q70EL1	Peptidase_C19	ec	NP_570078.2	Peptidase_C19	19	53.51	Not Found	dmel|FBpp0111714	Not Available	Yes	CG2904
	BCKDK	O14874	BCDHK_Adom3 HATPase_PDK-like	Pdk	NP_001246224.1	BCDHK_Adom3 HATPase_PDK-like	75	29.82	Not Found	dmel|FBpp0111805	HATPase_C BCDHK_Adom3	Yes	CG8808
	ZC3H7A	Q8IWR0	TPR zf-C2H2_jaz zf-CCCH	Helz	NP_001261848.1	zf-CCCH DEXXQc_HELZ SF1_C_Upf1	9	28.71	Not found	Not Found	Not Found	No
	ZNF318	Q5VUA4	ZnF_U1	Zinc finger matrin-type protein (ZnfMTP)	NP_649455.1	ZnF_U1	6	25.49	FBgn0027866	dmel|FBpp0078595	DUF755	No
	UBAP2	Q5T6F2	UBA_UBP2_like DUF3697	lig	NP_001260795.1	UBA_UBP2_like DUF3697	31	34.08	FBgn0020279	dmel|FBpp0100030	Not Available	Yes	CG8715
	UBAP2L	Q14157	UBA_UBP2_like DUF3697	lig	NP_001246199.1	UBA_UBP2_like DUF3697	29	29.9	FBgn0020279	dmel|FBpp0100030	Not Available	Yes	CG8715
	AKAP8	O43823	AKAP95	No significant similarity found					Not found	Not Found	Not Found	No
	CRTC3	Q6UUV7	TORC_N TORC_M TORC_C	Crtc	NP_001287101.1	TORC_N	11	57.14	FBgn0036746	Not Found	Not Found	No
	LARP4B	Q92615	LA RRM_LARP5	Larp4B	NP_728843.1	LA RRM_LARP4_5_like	22	60.82	FBgn0035424	dmel|FBpp0072910	La	Yes	CG11505
	MYCBP2	O75592	RCC1 PHR SH3_3 Bbox2_MYCBP2 RING-H2_PHR	hiw	NP_001285258.1	RCC1_2 RCC1 PHR SH3_3 Bbox2_MYCBP2 RING-H2_PHR	81	48.45	Not Found	dmel|FBpp0073787	RCC1 Filamin PHR	Yes	CG32592
	PDZD11	Q5EBL8	PDZ_signaling	veli	NP_651330	PDZ_signaling, L27	60	44.19	FBgn0039269	dmel|FBpp0288565	PDZ	Yes	CG7662
	PLEKHA5	Q9HAU0	PH_PEPP1_2_3 WW	kmr	NP_650310.2	PH_PEPP1_2_3	9	49.54	Not Found	dmel|FBpp0111533	PH	No
	PRRC2B	Q5JSZ5	BAT2_N	nocte	NP_001259409.1	BAT2_N	5	41.89	Not Found	Not Found	Not Found	No
	HOXC6	P09630	HOX	Antp	NP_996169.1	HOX	38	73.33	Not Found	dmel|FBpp0081162	Homeobox	Yes	CG1028
	MNAT1	P51948	cdk7	Mat1	NP_610605.1	cdk7	99	53.85	FBgn0024956	dmel|FBpp0087350	MAT1	Yes	CG7614
	TBCB	Q99426	Ubiquitin_2 CAP_GLY	TBCB	NP_611425.1	Ubiquitin_2 CAP_GLY	95	44.49	FBgn0034451	dmel|FBpp0085690	CAP_GLY	Yes	CG11242
	NDUFA10	O95299	NDUO42	ND-42	NP_001262821.1	NDUO42	89	34.8	FBgn0019957	dmel|FBpp0083570	dNK	Yes	CG6343
	PFDN5	Q99471	GIM5	Pfdn5	NP_001163688.1	GIM5	87	38.81	FBgn0038976	dmel|FBpp0083650	Prefoldin	Yes	CG7048
	CCHCR1	Q8TD31	HCR (Nonspecific hit)	Uncharacterized protein	NP_611391.2	No domain found	10	35.63	Not Found	Not Found	Not Found	No
	TPSB2	P20231	Tryp_SPc	SP22	NP_652645.1	Tryp_SPc	92	39.16	FBgn0042098	dmel|FBpp0071658	Trypsin	Yes	CG18735
	POLR2B	P30876	RpoB	RpII140	NP_001287323.1	RpoB	99	86.1	FBgn0262955	dmel|FBpp0082353	RNA_pol_Rpb2	Yes	CG3180
	TPSAB1	Q15661	Tryp_SPc	SP22	NP_652645.1	Tryp_SPc	92	39.16	FBgn0042098	dmel|FBpp0071658	Trypsin	Yes	CG18735
	SNAP47	Q5SQN1	SNARE_SNAP47N SNARE_SNAP47C	Snap24	NP_524298.1	SNARE_SNAP25N_23NSNARE_SNAP25C SNAP-25	14	33.82	Not Found	Not Found	Not Found	No
	CHMP2B	Q9UQN3	Snf7	CHMP2B	NP_647947.1	Snf7	85	52.75	FBgn0035589	dmel|FBpp0076869	Snf7	Yes	CG4618
Nsp13	CEP68	Q76N32	PHA03247	No significant similarity found					Not Found	Not Found	Not Found	No
	CEP43	O95684	FOP_dimer	unc	NP_001285512.1	LisH_2	6	53.85	Not Found	Not Found	Not Found	No
	CEP350	Q5VT06	CAP_GLY	CLIP-190	NP_788072.4	CAP_GLY CLIP1_ZNF	2	54.05	Not Found	dmel|FBpp0080529	CAP_GLY	No
	CEP250	Q9BV73	Rootletin	Root	NP_001287497.1	Rootletin	41	24.59	FBgn0039152	dmel|FBpp0083929	Not Available	Yes	CG6129	Yes
	CEP135	Q66GS9	Smc (Nonspecific hit)	Cep135	NP_001261869.1	Smc	86	24.01	Not Found	dmel|FBpp0075391	Not Available	Yes	CG17081
	CEP112	Q8N8E3	DUF4485	No significant similarity found					Not Found	Not Found	Not Found	No
	CNTRL	Q7Z7A1	LRR	dtr	NP_724335.2	LRR	6	36.31	Not Found	Not Found	Not Found	No
	NIN	Q8N4C6	SMC_prok_B Smc (Nonspecific hit)	Bsg25D	NP_001260093.1	Smc Exonuc_VII_L (Nonspecific hit)	16	28.12	FBgn0000228	Not Found	Not Found	No
	NINL	Q9Y2I6	EF-hand_7	Bsg25D	NP_476916.4	Smc SMC_prok_B (Nonspecific hit)	7	36.75	FBgn0000228	dmel|FBpp0078718	Not Available	No
	PCNT	O95613	PACT_coil_coil	Plp	NP_001261865.1	PACT_coil_coil	6	33.91	Not Found	Not Found	Not Found	No
	CDK5RAP2	Q96SN8	Cnn_1N	cnn	NP_001246292.1	Cnn_1N	16	28.03	Not Found	dmel|FBpp0086824	mico tub assoc	No	CG not matched
	CENPF	P49454	CENP-F_N CENP-F_leu_zip CENP-F_C_Rb_bdg	No significant similarity found					Not Found	Not Found	Not Found	No
	ERC1	Q8IUD2	Cast RBD-FIP	brp	NP_001246228.1	KRTAP (cast)	44	42.05	Not Found	dmel|FBpp0289478	Cast	Yes	CG42344
	C1orf50	Q9BV19	DUF2452	Uncharacterized protein (UC31800)	NP_724152.1	DUF2452	59	48.74	FBgn0051800	dmel|FBpp0080721	DUF2452	Yes	CG31800
	RDX	P35241	FERM_F1_ERM FERM_C_ERM ERM	Moe	NP_525082.2	FERM_F1_ERM FERM_C_ERM ERM	99	60.14	FBgn0011661	dmel|FBpp0071213	FERM_M ERM FERM_N FERM_C	Yes	CG10701
	CLIP4	Q8N3C7	ANKYR CAP_GLY	CLIP-190	NP_001286013.1	CAP_GLY	47	38.22	Not Found	dmel|FBpp0080529	CAP_GLY	Yes	CG5020
	JAKMIP1	Q96N16	JAKMIP_CC3	Pif1A	NP_001189195.2	JAKMIP_CC3 Smc (Nonspecific hit)	27	35.92	Not Found	Not Found	Not Found	No
	GRIPAP1	Q4V328	SMC_prok_B (Nonspecific hit)	No significant similarity found					Not Found	Not Found	Not Found	No
	TBK1	Q9UHD2	STKc_TBK1 Ubl_TBK1 TBK1_CCD1	IKKepsilon	NP_610048.2	STKc_TBK1 Ubl_TBK1_like	86	40.25	FBgn0086657	dmel|FBpp0080920	Pkinase	Yes	CG2615	Yes
	TBKBP1	A7MCY6	TBD	LP01847p	NP_652648.1	Arrestin_N Arrestin_C	7	36.17	Not Found	Not Found	Not Found	No
	CIT	O14578	STKc_CRIK C1 PH CNH	sti	NP_648584.1	STKc_CRIK CNH	83	28.21	FBgn0002466	dmel|FBpp0075702	Pkinase CNH	Yes	CG10522
	TLE5	Q08117	TLE_N	gro	NP_001189293.1	TLE_N WD40	66	63.43	Not Found	dmel|FBpp0089115	WD40 TLE_N	Yes	CG8384
	TLE3	Q04726	TLE_N WD40	gro	NP_001189293.1	TLE_N WD40	100	60.05	Not Found	dmel|FBpp0089115	WD40 TLE_N	Yes	CG8384
	TLE1	Q04724	TLE_N WD40	gro	NP_001189294.1	TLE_N WD40	46	85.52	FBgn0001139	dmel|FBpp0089115	WD40 TLE_N	Yes	CG8384
	MIPOL1	Q8TD10	Smc SMC_prok_A (Nonspecific hit)	asl	NP_649557.2	Smc PRK12704 (Nonspecific hit)	10	33.33	Not Found	Not Found	Not Found	No
	USP13	Q92995	zf-UBP_var ZnF_UBP Peptidase_C19B	Usp5	NP_001246589.1	ZnF_UBP Peptidase_C19B	96	44.25	Not Found	dmel|FBpp0072976	UCH UBA zf-UBP	Yes	CG12082
	HSBP1	O75506	HSBP1	BcDNA:RE36920	NP_001260414.1	HSBP1	80	72.13	FBgn0032429	dmel|FBpp0079969	HSBP1	Yes	CG5446
	FYCO1	Q9BQS8	FYVE	Sara	NP_524729.2	FYVE DUF3480	7	30.65	Not Found	Not Found	Not Found	No
	GCC1	Q96CN9	GRIP	GCC88	NP_650055.1	GRIP	95	29.37	FBgn0037881	dmel|FBpp0081842	GRIP	Yes	CG10703
	GCC2	Q8IWJ2	Rab_bind GRIP	GCC185	NP_001097755.1	GRIP	31	25.54	FBgn0037979	dmel|FBpp0112136	GRIP	Yes	CG3532
	GORASP1	Q9BQQ3	GRASP55_65	Grasp65	NP_649160.1	GRASP55_65	46	61.95	FBgn0036919	dmel|FBpp0074664	GRASP55_65	Yes	CG7809
	GOLGB1	Q14789	SMC_prok_B Smc (Nonspecific hit)	lva	NP_001284849.1	SMC_prok_B Smc PTZ00121 (Nonspecific hit)	2	29.07	Not Found	Not Found	Not Found	No
	GOLGA3	Q08378	Smc PRK11281 (Nonspecific hit)	brp	NP_001246228.1	KRTAP	4	30.88	FBgn0037979	Not Found	Not Found	No
	GOLGA2	Q08379	GOLGA2L5	GM130	NP_611642.2	GOLGA2L5 (Nonspecific hit)	43	48.31	FBgn0034697	dmel|FBpp0071703	Not Available	Yes	CG11061
	HOOK1	Q9UJC3	HOOK	hook	NP_476573.1	HOOK	97	31.92	FBgn0283724	dmel|FBpp0080722	HOOK	Yes	CG10653
	PDE4DIP	Q5VU43	Cnn_1N DUF1220	cnn	NP_001246294.1	Cnn_1N	15	26.12	Not Found	Not Found	Not Found	No
	PRKAR2B	P31323	DD_RIIbeta_PKA CAP_ED	Pka-R2	NP_523671.1	DD_RII_PKA CAP_ED	98	43.48	Not Found	dmel|FBpp0087524	cNMP_binding	Yes	CG15862
	PRKAR2A	P13861	DD_RIIalpha_PKA CAP_ED	Pka-R2	NP_523671.1	DD_RII_PKA CAP_ED	97	49.11	FBgn0022382	dmel|FBpp0087524	cNMP_binding	Yes	CG15862
	PRKACA	P17612	STKc_PKA	Pka-C1	NP_476977.1	STKc_PKA	100	82.44	FBgn0000274	dmel|FBpp0079448	Pkinase	Yes	CG4379	Yes
	AKAP9	Q99996	PACT_coil_coil	Plp	NP_001261864.1	PACT_coil_coil	2	37.5	Not Found	Not Found	Not Found	No
	DDX5	P17844	DEADc P68HR SrmB	BcDNA:HL07910	NP_001261491.1	DEAD, SrmB	74	65.58	Not Found	dmel|FBpp0076649	DEAD Helicase_C	Yes	CG10077
	N4BP2L2	Q92802	AAA_33	Smr domain-containing protein (SDCP)	NP_649378.1	AAA_33, SMR DUF1771	23	44.76	Not Found	dmel|FBpp0078139	Smr DUF1771	Yes	CG7139
	OCIAD2	Q56VL3	OCIA (Nonspecific hit)	asrij	NP_611733.1	OCIA	48	40.54	FBgn0034793	dmel|FBpp0071813	OCIA	Yes	CG13533
	SERPING1	P05155	serpinG1_C1-INH	Spn43Aa	NP_524805.1	serpin	70	26.98	Not Found	dmel|FBpp0088112	Serpin	Yes	CG12172
	CHEK2	O96017	FHA STKc_Chk2	lok	NP_477218.1	FHA STKc_Chk2	79	39.73	FBgn0019686	dmel|FBpp0080860	Pkinase FHA	Yes	CG10895
	MARK2	Q7KZI7	SPS1 MARK2_C UBA_MARK2	KP78B	NP_001163587.1	Pkinase, UBA_MA	39	63.46	Not Found	dmel|FBpp0081884	Pkinase	Yes	CG17216
	MARK3	P27448	SPS1 UBA_MARK3_4 MARK1-3_C	KP78B	NP_001163587.1	Pkinase, UBA_MA	41	69.74	Not Found	dmel|FBpp0081884	Pkinase	Yes	CG17216
	RYBP	Q8N488	ZnF_RBZ YAF2_RYBP	RYBP	NP_001286742.1	zf-RanBP YAF2_RYBP	76	42.29	Not Found	dmel|FBpp0071779	zf-RanBP	Yes	CG12190
Nsp14	GLA	P06280	GH27 Melibiase_2 _C	α-galactosidase	NP_609354.1	GH27	90	47.47	FBgn0032192	dmel|FBpp0079549	Melibiase	Yes	CG5731	Yes
	SIRT5	Q9NXA8	SIR2	Sirt4	NP_572241.2	SIR2	85	28.08	Not Found	dmel|FBpp0070817	SIR2	Yes	CG3187
	IMPDH2	P12268	PTZ00314	ras	NP_001259427.1	PTZ00314	97	68.79	Not Found	dmel|FBpp0071423	IMPDH CBS	Yes	CG1799	Yes
	DCTN2	Q13561	Dynamitin	DCTN2-p50	NP_524690.1	Dynamitin	98	32.5	FBgn0021825	dmel|FBpp0087722	Dynamitin	Yes	CG8269
	SERPING1	P05155	serpinG1_C1-INH	Spn43Aa	NP_524805.1	serpin	70	26.98	Not Found	dmel|FBpp0088112	Serpin	Yes	CG12172
Nsp15	NUTF2	P61970	NTF2	Ntf-2r	NP_609878.1	NTF2	93	43.44	FBgn0032680	dmel|FBpp0080616	NTF2	Yes	CG10174
	RNF41	Q9H4P4	RING USP8_interact	elgi	NP_001261904.1	RING USP8_interact	99	57.46	FBgn0283649	dmel|FBpp0075265	zf-C3HC4 USP8_interact	Yes	CG17033
	ARF6	P62330	Arf	Arf51F	NP_523751.2	Arf	99	97.13	FBgn0013750	dmel|FBpp0086509	Arf	Yes	CG8156
	PPIA	P62937	cyclophilin_ABH_like	Cyp1	NP_523366.2	cyclophilin_ABH_like	97	74.53	Not Found	dmel|FBpp0074017	peptidyl-prolyl-cis-transomease	Yes	CG9916
Spike	ZDHHC5	Q9C0B5	DHHC	Zdhhc8	NP_001096922.1	DHHC	32	56.71	Not Found	dmel|FBpp0111665	zf-DHHC	Yes	CG34449
	GOLGA7	Q7Z5G4	Erf4	LP11520p	NP_651478.1	Erf4	91	57.6	FBgn0039427	dmel|FBpp0084384	Erf4	Yes	CG5447
	ACE2	Q9BYF1	Peptidase_M2 Collectrin	Ance	NP_001285915.1	Peptidase_M2	73	36.3	Not Found	dmel|FBpp0080129	Peptidase_M2	Yes	CG8827
	SFTPD	P35247	Collagen CLECT Surfac_D-trimer	Col4a1	NP_723044.1	Collagen C4	77	40.61	Not Found	dmel|FBpp0078640	Collagen C4	Yes	CG4145
	CLEC4M	Q9H2X3	CLECT	Uncharacterized protein	NP_001303306.2	CLECT	27	33.04	Not Found	dmel|FBpp0077560	lectin_C	No	CG not matched
	CD209	Q9NNX6	CLECT	Uncharacterized protein	NP_001303306.2	CLECT	28	31.6	Not Found	dmel|FBpp0077560	lectin_C	No	CG not matched
	CLEC4G	Q6UXB4	CLECT	HLO5328p	NP_652641.1	CLECT, LECTIN_C	60	27.57	Not Found	dmel|FBpp0077158	lectin_C	Yes	CG2958
	EIF3F	O00303	MPN_eIF3f	eIF3f1	NP_649489.1	MPN_eIF3f	74	48.01	FBgn0037270	dmel|FBpp0078532	Mov34	Yes	CG9769
	TMPRSS2	O15393	LDLa Tryp_SPc SRCR_2	Corin	NP_610297.2	CRD_FZ, SRCR Tryp_SPc	76	33.25	Not Found	dmel|FBpp0087983	LDL_RECEPT_A, Trypsin, Fz	Yes	CG2105
E	BRD2	P25440	Bromo_Brdt_I_like Bromo_Brdt_II_like BET	fs(1)h	NP_001259323.1	Bromo_Brdt_I_like Bromo_Brdt_II_like BET	70	45.69	FBgn0039124	dmel|FBpp0071074	Trypsin	Yes	CG2252	Yes
	BRD4	O60885	Bromo_Brdt_I_like Bromo_Brdt_II_like BET BRD4_CDT	fs(1)h	NP_001259321.1	Bromo_Brdt_I_like Bromo_Brdt_II_like BET BRD4_CDT	31	55.72	FBgn0020388	dmel|FBpp0071074	Bromodomain	Yes	CG2252	Yes
	CWC27	Q6UX04	cyclophilin_CeCYP16-like	RE08109p	NP_648508.1	cyclophilin_CeCYP16-like	97	46.28	FBgn0036207	dmel|FBpp0075761	Pro_isomerase	Yes	CG10907
	AP3B1	O00203	Adaptin_N SEEEED AP3B1_C	rb	NP_001162664.2	Adaptin_N AP3B1_C	99	47.73	FBgn0003210	dmel|FBpp0070670	Adaptin_N	Yes	CG11427
	ZC3H18	Q86VM9	zf-CCCH_4	FI03239p	NP_001284976.1	zf-CCCH_4	15	37.72	FBgn0029941	dmel|FBpp0088653	Not Found	Yes	CG1677
	SLC44A2	Q8IWA5	Choline_transpo	CTL-like protein 2 (CTLP2)	NP_651670.1	Choline_transpo	93	37.79	Not Found	dmel|FBpp0084740	DUF580	Yes	CG11880
	BCL2L1	Q07817	Bcl-2	Buffy	NP_523702.1	Bcl-2	53	26.72	Not Found	dmel|FBpp0087182	Bcl-2	Yes	CG8238
N	FAM98A	Q8NCA5	DUF2465	Uncharacterized protein (UC5913)	NP_651439.2	DUF2465	61	35.74	FBgn0039385	dmel|FBpp0084312	DUF2465	Yes	CG5913
	SNIP1	Q8TAD8	FHA	RE68879p	NP_001015254.1	FHA	47	62.23	FBgn0039943	dmel|FBpp0112453	FHA	Yes	CG17168
	CSNK2B	P67870	CK_II_beta	CkIIbeta	NP_001259462.1	CK_II_beta	99	88.73	FBgn0000259	dmel|FBpp0089135	CK_II_beta	Yes	CG15224	Yes
	CSNK2A2	P19784	STKc_CK2_alpha	CkIIalpha	NP_001036624.1	STKc_CK2_alpha	93	81.71	FBgn0264492	dmel|FBpp0070041	Pkinase	Yes	CG17520	Yes
	G3BP2	Q9UN86	NTF2 RRM_G3BP2	rin	NP_524907.2	NTF2 RRM_G3BP	53	57.06	FBgn0015778	dmel|FBpp0082267	RRM_1 NTF2	Yes	CG9412
	G3BP1	Q13283	NTF2 RRM_G3BP1	rin	NP_524907.2	NTF2 RRM_G3BP	56	53.99	FBgn0015778	dmel|FBpp0082267	RRM_1 NTF2	Yes	CG9412
	DDX21	Q9NR30	SrmB GUCT_RHII_Gualpha_beta DEADboxA	BcDNA:HL07910	NP_001261491.1	SrmB	48	34.9	Not Found	dmel|FBpp0076649	DEAD Helicase_C	Yes	CG10077
	RBM28	Q9NW13	RRM	LD27920p	LD27920p	RRM RRM4_RBM28_like	64	39.07	FBgn0260456	dmel|FBpp0072239	RRM_1	Yes	CG4806
	RPL36	Q9Y3U8	Ribosomal_L36e	RpL36	NP_001284750.1	Ribosomal_L36e	97	61.61	Not Found	dmel|FBpp0070150	Ribosomal_L36e	Yes	CG7622
	MOV10	Q9HCE1	DEXXQc_Helz-like SF1_C_Upf1	Uncharacterized protein (UC6967)	NP_611185.3	DEXXQc_Mov10L1 SF1_C_Upf1	45	37.82	Not Found	dmel|FBpp0289504	Not Available	Yes	CG6967
	PABPC1	P11940	PABP-1234	pAbp	NP_476667.1	PABP-1234	96	58.58	Not Found	dmel|FBpp0085915	RRM_1 PABP	Yes	CG5119
	LARP1	Q6PKG0	LARP_1 DM15	larp	NP_001163757.1	LARP_1_2 DM15	48	50.34	FBgn0035424	dmel|FBpp0088623	La	No	CG not matched	Yes
	PABPC4	Q13310	PABP-1234	pAbp	NP_476667.1	PABP-1234	96	59.91	Not Found	dmel|FBpp0085915	RRM_1 PABP	Yes	CG5119
	RRP9	O43818	WD40	U3-55K	NP_001014529.1	WD40	88	44.21	FBgn0053505	dmel|FBpp0090943	WD40	Yes	CG33505
	UPF1	Q92900	DNA2	Upf1	NP_001285145.1	DNA2	98	70.14	FBgn0030354	dmel|FBpp0073433	ResIII UPF1_Zn_bind	Yes	CG1559
	PPIA	P62937	cyclophilin_ABH_like	Cyp1	NP_523366.2	cyclophilin_ABH_like	97	74.53	Not Found	dmel|FBpp0074017	Cyclophilin type peptidyl-prolyl cis-trans isomerase/CLD	Yes	CG9916
	HNRPA1	P09651	RRM2_hnRNPA1	Hrb98DE	NP_733250.1	RRM1_hnRNPA_like	57	58.47	Not Found	dmel|FBpp84670	RRM1	Yes	CG9983
	UBE2I	P63279	COG5078	lwr	NP_001259833.1	COG5078	100	85.44	FBgn0010602	dmel|FBpp0077741	UQ_con	Yes	CG3018
	EEF1A1	P68104	TEF1	eEF1alpha2	NP_524611.1	TEF1	97	85.18	Not Found	dmel|FBpp0089104	GTP_EFTU GTP_EFTU_D3 GTP_EFTU_D2	Yes	CG8280
M	STOM	P27105	HflC	Band 7 protein	NP_729018.1	HflC	92	67.42	FBgn0260657	dmel|FBpp0073169	Band_7	Yes	CG42540
	SLC25A21	Q9BQT8	Mito_carr	EG:BACR19J1.2 protein	NP_569856.2	Mito_carr	98	57.28	FBgn0040383	dmel|FBpp0070129	Mito_carr	Yes	CG5254
	SLC30A7	Q8NEW0	CzcD	ZnT86D	NP_650049.1	CzcD	99	58.02	FBgn0037875	dmel|FBpp0081847	Cation_efflux	Yes	CG6672
	SLC30A9	Q6PML9	Cation_efflux	ZnT49B	NP_610806.2	Cation_efflux	77	53.47	FBgn0033762	dmel|FBpp0086957	Cation_efflux	Yes	CG8632
	TARS2	Q9BW92	ThrS	ThrRS	NP_524839.3	ThrS	96	50.94	Not Found	dmel|FBpp0079914	tRNA-synt_2b TGS HGTP_anticodon tRNA_SAD	Yes	CG5353
	AAR2	Q9Y312	AAR2	Uncharacterized protein (UC12320)	NP_001303479.1	AAR2	98	33.17	FBgn0038590	dmel|FBpp0083025	AAR2	Yes	CG12320
	SAAL1	Q96ER3	No domain found	LD40680p	NP_611044.1	No domain found	29	30	FBgn0050467	dmel|FBpp0086467	Not Found	Yes	CG30467
	REEP6	Q96HR9	TB2_DP1_HVA22	ReepB	NP_001188928.1	TB2_DP1_HVA22	72	51.3	FBgn0030313	dmel|FBpp0086654	TB2_DP1_HVA22	Yes	CG8331
	REEP5	Q00765	TB2_DP1_HVA22	ReepB	NP_001188928.1	TB2_DP1_HVA23	76	52.78	FBgn0033906	dmel|FBpp0086654	TB2_DP1_HVA22	Yes	CG8331
	YIF1A	O95070	YIF1	Yif1	NP_733163.1	YIF1	78	42.74	FBgn0039450	dmel|FBpp0084411	YIF1	Yes	CG5484
	RTN4	Q9NQC3	Reticulon	Rtnl1	NP_787988.1	Reticulon	16	49.74	FBgn0053113	dmel|FBpp0078674	Reticulon	Yes	CG33113
	TUBGCP2	Q9BSJ2	GCP_N_terminal Spc97_Spc98	Grip84	NP_728265.1	GCP_N_terminal Spc97_Spc98	74	37.26	FBgn0026430	dmel|FBpp0074544	Spc97_Spc98	Yes	CG3917
	TUBGCP3	Q96CW5	GCP_N_terminal Spc97_Spc98	Grip91	NP_524919.2	GCP_N_terminal Spc97_Spc98	72	36.24	FBgn0001612	dmel|FBpp0073672	Spc97_Spc98	Yes	CG10988
	FASTKD5	Q7L8L6	FAST_1 FAST_2 RAP	CG2124	NP_572638.1	RAP	53	22.54	Not Found	dmel|FBpp0071420	Not Available	Yes	CG2124
	ANO6	Q4KMQ2	Anoct_dimer Anoctamin	Anoctamin	NP_001261733.1	Anoct_dimer Anoctamin	92	40.57	Not Found	dmel|FBpp0288570	DUF590	Yes	CG6938
	AKAP8L	Q9ULX6	AKAP95	Uncharacterized protein	NP_649791.1	kgd(Nonspecific hit)	7	39.13	Not Found	Not Found	Not Found	No
	BZW2	Q9Y6E2	W2_eIF5C_like	kra	NP_524238.1	W2_eIF5C_like	96	49.5	FBgn0250753	dmel|FBpp0078393	W2	Yes	CG2922
	ETFA	P13804	FixB	wal	NP_476975.1	FixB	95	70.62	Not Found	dmel|FBpp0087186	ETF_alpha ETF	Yes	CG8996
	FAM8A1	Q9UBU6	RDD	LD27256p	NP_610425.1	RDD(Nonspecific hit)	81	27	FBgn0033350	dmel|FBpp0087734	RDD	Yes	CG8237
	PMPCA	Q10713	PqqL	GH09295p	NP_610333.1	PqqL	92	52.65	FBgn0033235	dmel|FBpp0087958	Peptidase_M16 Peptidase_M16_C	Yes	CG8728
	COQ8B	Q96D53	AarF	Coq8	NP_572836.1	AarF	81	52.71	FBgn0052649	dmel|FBpp0073530	ABC1	Yes	CG32649
	PITRM1	Q5JRX3	Cym1	Presequence protease	NP_001036470.1	M16C_assoc Cym1(Nonspecific hit)	96	39.01	FBgn0033005	dmel|FBpp0085413	Peptidase_M16 Peptidase_M16_C M16C_assoc	Yes	CG3107
	PMPCB	O75439	PqqL	UQCR-C1	NP_650401.1	PqqL	91	70.38	FBgn0038271	dmel|FBpp0082459	Peptidase_M16 Peptidase_M16_C	Yes	CG3731
	AASS	Q9UDR5	LKR_SDH_like Sacchrp_dh_C	LKRSDH	NP_001285719.1	LKR_SDH_like Sacchrp_dh_C	97	51.21	FBgn0286198	dmel|FBpp0079118	AlaDh_PNT_C, Saccharop_dh AlaDh_PNT_N	Yes	CG7144
	ACADM	P11310	MCAD	Probable medium-chain specific acyl-CoA dehydrogenase (MCACoADH)	NP_648149.1	MCAD	97	69.59	Not Found	dmel|FBpp0076520	Acyl-CoA_dh_1 Acyl-CoA_dh_M Acyl-CoA_dh_N	Yes	CG12262
	ATP1B1	P05026	Na_K_ATPase_bet	nrv1	NP_001260163.1	Na_K_ATPase	92	33.78	FBgn0015776	dmel|FBpp0079012	Na_K-ATPase	Yes	CG9258
	ATP6V1A	P38606	V-ATPase_V1_A	Vha68-2	NP_001246015.1	V-ATPase_V1_A	99	83.41	FBgn0263598	dmel|FBpp0079999	ATP-synt_ab ATP-synt_ab_C ATP-synt_ab_N	Yes	CG3762
	GGCX	P38435	VKG_Carbox	GC	NP_001163323.1	VKG_Carbox	78	42.57	FBgn0035245	dmel|FBpp0072701	VKG_Carbox	Yes	CG13927
	INTS4	Q96HW7	HEAT(Nonspecific hit) Adaptin_N(Nonspecific hit)	IntS4	NP_572488.1	No domain Found	91	35.6	FBgn0026679	dmel|FBpp0071178	HEAT	Yes	CG12113
	PSMD8	P48556	CSN8_PSD8_EIF3K	Rpn12	NP_648904.1	CSN8_PSD8_EIF3K	73	50	FBgn0028693	dmel|FBpp0075068	PCI_Csn8	Yes	CG4157
	IKBKB	O14920	STKc_IKK_beta IKBKB_SDD	IKKbeta	NP_524751.3	S_TKc	45	34.45	FBgn0024222	dmel|FBpp0082690	Pkinase	Yes	CG4201
Orf3a	HMOX1	P09601	Heme_oxygenase	Ho	NP_524321.1	Heme_oxygenase	48	31.76	FBgn0037933	dmel|FBpp0081900	Heme_oxygenase	Yes	CG14716
	TRIM59	Q8IWR1	RING-HC_TRIM59_C-V Bbox2_TRIM59_C-XI	tn	NP_001286596.1	RING-HC_NHL-1_like NHL_TRIM71_like	20	34.12	FBgn0032891	dmel|FBpp0113114	NHL	Yes	CG15105
	ALG5	Q9Y673	DPG_synthase	wol	NP_609202.1	DPG_synthase	99	58.02	FBgn0261020	dmel|FBpp0079234	Glycos_transf_2	Yes	CG7870
	ARL6IP6	Q8N6S5	ARL6IP6 (Nonspecific hit)	LD43023p	NP_001286328.1	ARL6IP6	26	32.26	Not Found	Not Found	Not Found	No
	CLCC1	Q96S66	MCLC	No significant similarity found					Not Found	Not Found	Not Found	No
	SUN2	Q9UH99	Sun2_CC2 Sad1_UNC	koi	NP_610240.4	Sad1_UNC	43	36.55	Not Found	dmel|FBpp0085492	Sad1_UNC	No	CG not matched
	VPS39	Q96JC1	Vps39_1 Vps39_2	Vps39	NP_650702.1	Vps39_1 Vps39_2	98	34.93	FBgn0038593	dmel|FBpp0083022	CNH Vps39_1 Vps39_2	Yes	CG7146
	VPS11	Q9H270	Clathrin RING-H2_Vps11 VPS11_C	Vps11	NP_730776.1	RING-H2_Vps11	50	24.89	FBgn0052350	dmel|FBpp0070045	Not Available	Yes	CG32350
	CAV1	Q03135	Caveolin	No significant similarity found					Not Found	Not Found	Not Found	No
	PFDN5	Q99471	GIM5	Pfdn5	NP_001163688.1	GIM5	87	38.81	FBgn0038976	dmel|FBpp0083650	Prefoldin	Yes	CG7048
	YWHAE	P62258	14-3-3_epsilon	14-3-3epsilon	NP_732312.1	14-3-3_epsilon	99	84.65	FBgn0020238	dmel|FBpp0082987	14-3-3	Yes	CG31196
	DCTN2	Q13561	Dynamitin	DCTN2-p50	NP_524690.1	Dynamitin	98	32.5	FBgn0021825	dmel|FBpp0087722	Dynamitin	Yes	CG8269
Orf3b	STOML2	Q9UJZ1	HflC	Stoml2	NP_001261161.1	HflC	94	64.29	Not Found	dmel|FBpp0072054	Band_7	Yes	CG2970
	ALB	P02768	ALBUMIN	Uncharacterized protein	NP_648922.1	GltB2 gltD GltS	8	33.33	Not Found	Not Found	Not Found	No
	SERPING1	P05155	serpinG1_C1-INH	Spn43Aa	NP_524805.1	serpin	70	26.98	Not Found	dmel|FBpp0088112	Serpin	Yes	CG12172
	DCTN2	Q13561	Dynamitin	DCTN2-p50	NP_524690.1	Dynamitin	98	32.5	FBgn0021825	dmel|FBpp0087722	Dynamitin	Yes	CG8269
Orf6	MTCH1	Q9NZJ7	Mito_carr(Nonspecific hit)	Mtch	NP_001246525.1	Mito_carr(Nonspecific hit)	76	36.21	FBgn0027786	dmel|FBpp0072379	Mito_carr	Yes	CG6851
	NUP98	P52948	Nucleoporin_FG Nucleoporin2 Nup96	Nup98-96	NP_001262885.1	Nucleoporin_FG CTD Nucleoporin2 Nup96	99	31.8	FBgn0039120	dmel|FBpp0083851	Nucleoporin2	Yes	CG10198	Yes
	RAE1	P78406	WD40	Rae1	NP_611597.1	WD40	94	68.77	FBgn0034646	dmel|FBpp0071600	WD40	Yes	CG9862	Yes
	KPNA2	P52292	IBB ARM	Kap-α3	NP_001163572.1	IBB, ARM	97	49.43	Not Found	dmel|FBpp0081586	Armadillo/beta-catenin-like repeat Importin beta binding domain	Yes	CG9423
	BRF1	Q92994	SUA7 BRF1	Brf	NP_001163636.1	SUA7, BRF1	83	46.7	FBgn0038499	dmel|FBpp0082893	TFIIB BRF1 TFIIB_Zn_Ribbon	Yes	CG31256
	DCTN2	Q13561	Dynamitin	DCTN2-p50	NP_524690.1	Dynamitin	98	32.5	FBgn0021825	dmel|FBpp0087722	Dynamitin	Yes	CG8269
Orf7a	HEATR3	Q7Z4Q2	Syo1_like	No significant similarity found					CG10286 (FBgn0037439)	dmel|FBpp0081214	Not Available	No
	MDN1	Q9NU22	AAA_lid_5 AAA vWA_midasin	Midasin	NP_001097279.2	AAA_lid_5 vWA_midasin	81	38.82	FBgn0033661	dmel|FBpp0111985	AAA_5	Yes	CG13185
	SGTA	O43765	TPR	Sgt	NP_001246058.1	TPR	84	31.13	Not Found	dmel|FBpp0080535	TPR_1	Yes	CG5094
	BCL2	P10415	Bcl-2	Bcl2	NP_788278.1	Bcl-2	58	26.67	Not Found	dmel|FBpp0085443	Bcl-2	Yes	CG33134
	BCL2A1	Q16548	Bcl-2	Bcl2	NP_788278.1	Bcl-2	53	32.98	Not Found	Not Found	Not Found	No
	MCL1	Q07820	Bcl-2_like	RE15837p1	NP_001097210.2	FYVE_BSN_PCLO	13	35.42	Not Found	Not Found	Not Found	No
	BCL2L2	Q92843	bcl-2	No significant similarity found					Not Found	Not Found	Not Found	No
	BCL2L1	Q07817	Bcl-2	Buffy	NP_523702.1	Bcl-2	53	26.72	Not Found	dmel|FBpp0087182	Bcl-2	Yes	CG8238
	SMOC1	Q9H4F8	KAZAL EFh_SPARC_SMOC1 Thyroglobulin_1 Thyroglob_assoc	magu	NP_001097254.1	KAZAL EFh_SPARC_SMOC Thyroglobulin_1	80	32.04	FBgn0262169	dmel|FBpp0087487	Thyroglobulin_1 Kazal_2 SPARC_Ca_bdg	Yes	CG2264
	VKORC1	Q9BQB6	VKc	Vkor	NP_001014533.1	VKc	95	36.77	FBgn0053544	dmel|FBpp0099770	VKOR	Yes	CG33544
ORF7b	SERPING1	P05155	serpinG1_C1-INH	Spn43Aa	NP_524805.1	serpin	70	26.98	Not Found	dmel|FBpp0088112	Serpin	Yes	CG12172
	CAMLG	P49069	CAML	No significant similarity found					Not Found	Not Found	Not Found	No
Orf8	EDEM3	Q9BZQ6	Glyco_hydro_47 PA_EDEM3_like DMP1	Edem2	NP_609611.1	Glyco_hydro_47 PA_EDEM3_like	81	49.87	FBgn0032480	dmel|FBpp0080019	Glyco_hydro_47 PA	Yes	CG5682	Yes
	ERLEC1	Q96DZ1	PRKCSH	FI04402p	NP_609537.1	PRKCSH	96	32.59	FBgn0032398	dmel|FBpp0079892	PRKCSH	Yes	CG6766	Yes
	OS9	Q13438	PRKCSH	FI04402p	NP_609537.1	PRKCSH	24	31.51	Not Found	dmel|FBpp0079892	PRKCSH	Yes	CG6766	Yes
	UGGT2	Q9NYU1	Thioredoxin_12 Thioredoxin_13 Thioredoxin_14 Thioredoxin_15 UDP-g_GGTase Glyco_transf_24	Uggt	NP_524151.2	Thioredoxin_12 Thioredoxin_13 Thioredoxin_14 Thioredoxin_15 UDP-g_GGTase Glyco_transf_24	97	40.87	FBgn0014075	dmel|FBpp0074831	Glyco_transf_8 UDP-g_GGTase	Yes	CG6850	Yes
	ERO1B	Q86YB8	ERO1	Ero1L	NP_647865.2	ERO1	92	46.89	FBgn0261274	dmel|FBpp0073072	ERO1	Yes	CG1333	Yes
	SIL1	Q9H173	No domain found	Sil1	NP_651356.1	Sil1(Nonspecific hit)	78	30.93	FBgn0039296	dmel|FBpp0084244	Not Found	Yes	CG10420	Yes
	HYOU1	Q9Y4L1	DnaK	EG:25E8.1 protein	NP_001162645.1	HYOU1-like_NBD DnaK	88	44.02	FBgn0023529	dmel|FBpp0070395	HSP70	Yes	CG2918	Yes
	NGLY1	Q96IV0	PUB_PNGase Transglut_core PAW	Pngl	NP_610192.1	PUB Transglut_core PAW	94	34.27	FBgn0033050	dmel|FBpp0085324	Transglut_core PUB	Yes	CG7865	Yes
	TOR1A	O14656	Torsin AAA	Torsin	NP_001284866.1	AAA Torsin(Nonspecific hit)	96	34.35	FBgn0025615	dmel|FBpp0070658	Torsin	Yes	CG3024	Yes
	FOXRED2	Q8IWF2	CzcO (NAD binding)	dare	NP_477150.1	NAD_binding_8	30	24.77	Not Found	Not Found	Not Found	No		Yes
	SDF2	Q99470	MIR	GH21273p	NP_649527.1	MIR	97	51.39	Not Found	dmel|FBpp0078450	MIR	Yes	CG11999	Yes
	TM2D3	Q9BRN9	TM2	amx	NP_001245591.1	TM2	74	51.35	FBgn0000077	dmel|FBpp0071266	TM2	Yes	CG12127
	NPC2	P61916	Npc2_like	Npc2a	NP_608637.1	Npc2_like	85	37.12	FBgn0031381	dmel|FBpp0077492	E1_DerP2_DerF2	Yes	CG7291
	HS6ST2	Q96MM7	Sulfotransfer_2	Hs6st	NP_001262750.1	Sulfotransfer_2	47	55.9	FBgn0038755	dmel|FBpp0083255	Sulfotransfer_2	Yes	CG4451
	CHPF	Q8IZ52	CHGN	Hexosyltransferase (HSTase)	NP_001285184.1	CHGN	89	28.06	FBgn0263005	dmel|FBpp0073577	CHGN	Yes	CG43313
	CHPF2	Q9P2E5	CHGN	Hexosyltransferase (HSTase)	NP_001285184.1	CHGN	88	28.26	FBgn0263005	dmel|FBpp0073577	CHGN	Yes	CG43313
	ADAMTS1	Q9UHI8	Pep_M12B_propep ZnMc_ADAMTS_like ADAM_CR_2 TSP1 ADAM_spacer1	Adam TS-B	NP_732036.2	Pep_M12B_propep ZnMc_ADAMTS_like ADAM_CR_2 TSP1 ADAM_spacer1, GON	89	32.37	Not Found	dmel|FBpp0082614	Not Available	Yes	CG14869
	NPTX1	Q15818	PTX	b6	NP_477365.1	PTX(Nonspecific hit)	35	24.07	Not Found	Not Found	Not Found	No
	PVR	P15151	Ig1_PVR_like Ig2_Nectin-2_like	kirre	NP_001245505.1	IG_like Ig_3	71	24.46	FBgn0000636	dmel|FBpp0070534	I-set, V-set, C2-set_2	Yes	CG3653
	FKBP10	Q96AY3	FKBP_C EFh	Fkbp14	NP_001286679.1	FKBP_C EFh	94	42.36	Not Found	dmel|FBpp0289626	FKBP_C	Yes	CG9847	Yes
	FKBP7	Q9Y680	FKBP_C EF-hand_7	Fkbp14	NP_001286679.1	FKBP_C EFh	86	41.62	Not Found	dmel|FBpp0289626	FKBP_C	Yes	CG9847	Yes
	GGH	Q92820	GATase1_Glutamyl_Hydrolase	l(3)72Dp	NP_730119.1	GATase1_Glutamyl_Hydrolase	98	35.94	FBgn0263607	dmel|FBpp0075214	Peptidase_C26	Yes	CG32155
	IL17RA	Q96F46	IL17R_fnIII_D1 IL17R_fnIII_D2 SEFIR	No significant similarity found					Not Found	Not Found	Not Found	No
	PUSL1	Q8N0Z8	PseudoU_synth_EcTruA	tRNA pseudouridine synthase (tRNApUS)	NP_001036574.1	PseudoU_synth_EcTruA	89	32.14	FBgn0083976	dmel|FBpp0110275	PseudoU_synth_1	Yes	CG34140
	PLD3	Q8IV08	Cls	Pld3	NP_001286117.1	Cls	80	48.52	FBgn0032923	dmel|FBpp0080999	PLDc PLD_envelope	Yes	CG9248
	PCSK6	P29122	S8_pro-domain Peptidases_S8_Protein_convertases_Kexins_Furin P_proprotein FU PLAC	Fur2	NP_001162774.1	S8_pro-domain Peptidases_S8_Protein_convertases_Kexins_Furin P_proprotein FU	90	41.98	FBgn0004598	dmel|FBpp0074038	Peptidase_S8, Furin-like P_proprotein	Yes	CG18734
	COL6A1	P12109	vWA_collagen_alpha_1-VI-type Collagen	Col4a1	NP_723044.1	Collagen C4	40	40.14	Not Found	dmel|FBpp0078640	Collagen	Yes	CG4145
	PLOD2	O00469	P4Hc	Plod	NP_648451.1	P4Hc	95	44.41	FBgn0036147	dmel|FBpp0075917	2OG-FeII_Oxy	Yes	CG6199
	LOX	P28300	Lysyl_oxidase	Loxl2	NP_523806.2	SR Lysyl_oxidase	49	40.95	Not Found	dmel|FBpp0071659	SRCR Lysyl_oxidase	Yes	CG4402	Yes
	ADAM9	Q13443	Pep_M12B_propep ZnMc_adamalysin_II_like Disintegrin ACR	Mind-meld	NP_996475.2	Pep_M12B_propep ZnMc_adamalysin_II_like Disintegrin ACR	75	34.39	Not Found	dmel|FBpp0288810	Disintegrin Reprolysin Pep_M12B_propep ACR	Yes	CG42252
	ITGB1	P05556	INB I-EGF_1 Integrin_B_tail Integrin_b_cyt	mys	NP_001284998.1	INB I-EGF_1 Integrin_B_tail Integrin_b_cyt	98	42.12	FBgn0004657	dmel|FBpp0071061	Integrin_beta EGF like domain Integrin_B_tail Integrin_b_cyt	Yes	CG1560
	DNMT1	P26358	DMAP_binding DNMT1-RFD zf-CXXC BAH_Dnmt1_I BAH_Dnmt1_II Dcm	Kdm2	NP_001262400.1	JmjC zf-CXXC PHD_4 F-box-like LRR_CC	2	55.81	Not Found	Not Found	Not Found	No		Yes
	EMC1	Q8N766	DUF1620	EMC1	NP_001287216.1	DUF1620	65	44.92	FBgn0037530	dmel|FBpp0081262	DUF1620	Yes	CG2943
	ERP44	Q9BS26	PDI_b'_ERp44	Uncharacterized Protein (UC9911)	NP_727949.1	PDI_b'_ERp44	91	51.33	FBgn0030734	dmel|FBpp0074020	Thioredoxin	Yes	CG9911
	MFGE8	Q08431	EGF_CA FA58C	Hml	NP_001261809.1	VWD C8 TIL Mucin2_WxxW	73	25.4	Not Found	dmel|FBpp0075495	VWD, C8, TIL, F5_F8_Type_C	Yes	CG7002
	STC2	O76061	Stanniocalcin	Uncharacterized protein	NP_732225.2	No domain found	23	26.03	Not Found	Not Found	Not Found	No
	POFUT1	Q9H488	O-FucT-1	O-fut1	NP_001286406.1	O-FucT-1	96	43.88	FBgn0033901	dmel|FBpp0086649	O-FucT	Yes	CG12366
	POGLUT2	Q6UW63	IG_FLMN Glyco_transf_90	FI12101p	NP_732797.1	Glyco_transf_90	72	29.44	Not Found	dmel|FBpp0083714	DUF821	Yes	CG31139
	POGLUT3	Q7Z4H8	Filamin Glyco_transf_90(Nonspecific hit)	rumi	NP_651095.1	Glyco_transf_90	65	26.45	Not Found	dmel|FBpp0083713	DUF821	Yes	CG31152
	PLAT	P00750	FN1 EGF Kringle Tryp_SPc	Uncharacterized protein (UC4914)	NP_648711.1	Tryp_SPc	47	36.96	Not Found	dmel|FBpp0075456	Trypsin	Yes	CG4914
	NEU1	Q99519	Sialidase_non-viral	slo	NP_001014664.1	on_trans BK_channel_a	7	40.62	Not Found	Not Found	Not Found	No
	SMOC1	Q9H4F8	KAZAL Thyroglobulin_1 Thyroglob_assoc EFh_SPARC_SMOC1	magu	NP_001097254.1	KAZAL TY EFh_SPARC_SMOC1	80	32.04	FBgn0262169	dmel|FBpp0087487	KAZAL_2 Thyroglobulin_1 SPARC_Ca_bdg	Yes	CG2264
	GDF15	Q99988	TGF_beta_GDF15	gbb	NP_001286786.1	TGFb_propeptide TGF_beta_BMP5_ like	33	34.26	Not Found	dmel|FBpp0072036	TGF_beta TGFb_propeptide	Yes	CG5562
	INHBE	P58166	TGF_beta_INHBC_E	dpp	NP_477311.1	TGFb_propeptide TGF_beta_DPP	32	39.13	Not Found	dmel|FBpp0077451	TGFb_propeptide TGF_beta	Yes	CG9885
	CISD3	P0C7P0	ZnF_CDGSH	RE40412p	NP_001260735.1	ZnF_CDGSH	61	45	FBgn0033100	dmel|FBpp0085468	ZF_CDGSH	Yes	CG3420
	PLEKHF2	Q9H8W4	PH_Phafin2-like FYVE_PKHF2	rush	NP_001284784.1	PH_Phafin2-like FYVE_PKHF2	99	62.45	FBgn0025381	dmel|FBpp0070249	PH FYVE	Yes	CG14782
	FBXL12	Q9NXK8	F-box-like	FipoQ	NP_733291.1	F-box-like	39	33.82	Not Found	dmel|FBpp0084796	F-box domain	Yes	CG2010
Orf9b	BAG5	Q9UL15	BAG	Stv	NP_001261805.1	BAG	14	38.81	FBgn0086708	dmel|FBpp0112337	BAG	No
	MARK2	Q7KZI7	SPS1 UBA_MARK2 MARK2_C	KP78B	NP_001163587.1	Pkinase, UBA_MA	39	63.46	Not Found	dmel|FBpp0081884	Pkinase	Yes	CG17216	Yes
	MARK1	Q9P0L2	SPS1 MARK1-3_C	KP78B	NP_001163587.1	Pkinase, UBA_MA	70	44.76	Not Found	dmel|FBpp0081884	Pkinase	Yes	CG17216	Yes
	MARK3	P27448	SPS1 MARK1-3_C	KP78B	NP_001163587.1	Pkinase, UBA_MA	41	69.74	Not Found	dmel|FBpp0081884	Pkinase	Yes	CG17216	Yes
	DCTPP1	Q9H773	MazG	btv	NP_001036369.3	DHC_N1, DHC_N2 AAA_9	34	35.59	Not Found	Not Found	Not Found	No		Yes
	TOMM70	O94826	TPR_1 TPR	Tom70	NP_609536.1	TPR_1 TPR	94	39.36	FBgn0032397	dmel|FBpp0079894	TPR_2 TPR_3	Yes	CG6756
	SLC9A3R1	O14745	PDZ_signaling EBP50_C	Sip1	NP_524712.1	PDZ_signaling	45	54.88	FBgn0010620	dmel|FBpp0086065	PDZ	Yes	CG10939
	CHMP2A	O43633	Snf7	Vps2	NP_651455.1	Snf7	100	64.84	FBgn0039402	dmel|FBpp0084340	Snf7	Yes	CG14542
	DPH5	Q9H2P9	PTZ00175	Dph5	NP_524452.4	PTZ00175	95	63.47	FBgn0024558	dmel|FBpp0083673	TP_methylase	Yes	CG31289
	CSDE1	O75534	CSD CSP	Unr	NP_001246669.1	CSD CSP	96	48.78	FBgn0263352	dmel|FBpp0113084	CSD	Yes	CG7015
	PTBP2	Q9UKA9	RRM2_PTBP1_like RRM	heph	NP_001287630.1	hnRNP-L_PTB	98	50.93	Not Found	dmel|FBpp0085240	RRM1	Yes	CG31000
	RPS17	P08708	PTZ00154	RpS17	NP_524002.1	PTZ00154	94	78.91	FBgn0005533	dmel|FBpp0076207	Ribosomal_S17e	Yes	CG3922
	RPS20	P60866	RpsJ	RpS20	NP_524421.1	RpsJ	98	81.2	FBgn0019936	dmel|FBpp0083371	Ribosomal_S10	Yes	CG15693
	PSMA2	P25787	PRE1	Prosalpha2	NP_524328.1	PRE1	99	78.11	FBgn0086134	dmel|FBpp0082062	Proteasome_A_N	Yes	CG5266
Orf9c	NDUFAF1	Q9Y375	CIA30	CIA30	NP_651718.1	CIA30	60	43.5	FBgn0039689	dmel|FBpp0084839	CIA30	Yes	CG7598	Yes
	ECSIT	Q9BQ95	ECSIT ECSIT_C	ECSIT	NP_649602.2	ECSIT ECSIT_C	84	33.96	FBgn0028436	dmel|FBpp0078296	ECSIT	Yes	CG10610
	NDUFB9	Q9Y6M9	Complex1_LYR_NDUFB9_LYRM3	ND-B22	NP_001285889.1	Complex1_LYR_NDUFB9_LYRM3	70	47.24	FBgn0032511	dmel|FBpp0080051	Not Available	Yes	CG9306	Yes
	ALG8	Q9BVK2	Alg6_Alg8	xit	NP_572355.1	Alg6_Alg8	96	48.55	FBgn0029906	dmel|FBpp0289091	Alg6_Alg8	Yes	CG4542
	TMEM39B	Q9GZU3	Tmp39	FI21814p1	NP_610929.2	Tmp39	90	27.92	FBgn0033899	dmel|FBpp0086648	Tmp39	Yes	CG13016
	ABCC1	P33527	MRP_assoc_pro	MRP	NP_995692.1	PLN03130 MRP_assoc_pro (Nonspecific hit)	99	50.35	FBgn0032456	dmel|FBpp0089070	ABC_tran ABC_membrane	Yes	CG6214	Yes
	GHITM	Q9H3K2	GHITM	Mics1	NP_649725.2	GHITM	94	46.48	FBgn0037506	dmel|FBpp0081078	UPF0005	Yes	CG1287
	F2RL1	P55085	7tmA_PAR2	CCHa1-R	NP_611241.2	7tmA_Bombesin_R-like	81	30.73	Not Found	dmel|FBpp0086052	7tm_1	Yes	CG30106	Yes
	DPY19L1	Q2PZI1	Dpy19	C-mannosyltransferase dpy-19 homolog (CMTDPY-19)	NP_573317.1	Dpy19	74	26.26	Not Found	dmel|FBpp0074383	DUF2211	Yes	CG6659
	NDFIP2	Q9NV92	No domain found	Ndfip	NP_730291.1	No domain found	36	39.67	FBgn0052177	dmel|FBpp0074972	DUF2370	Yes	CG32177
	BCS1L	Q9Y276	BCS1_N SpoVK	RH68195p	NP_609358.1	BCS1_N SpoVK	99	60.62	FBgn0032195	dmel|FBpp0079540	BCS1_N AAA	Yes	CG4908
	SCAP	Q12770	Sterol-sensing WD40	SCAP	NP_788277.1	Sterol-sensing WD40	87	32.74	FBgn0033052	dmel|FBpp0085363	WD40	Yes	CG33131
	TMED5	Q9Y3A6	EMP24_GP25L	opm	NP_572994.1	EMP24_GP25L	94	41.33	FBgn0030341	dmel|FBpp0073785	EMP24_GP25L	Yes	CG9053
	SLC30A6	Q6NXT4	CzcD Cation_efflux	ZnT63C	NP_001261365.1	CzcD Cation_efflux	21	28.57	Not Found	dmel|FBpp0081847	Cation_efflux	No	CG not matched
	GPAA1	O43292	Gaa1	GAA1	NP_572273.2	Gaa1	99	33.38	FBgn0029818	dmel|FBpp0070795	Gaa1	Yes	CG3033
	PIGS	Q96S52	PIG-S	PIG-S	NP_733060.1	PIG-S	95	26.41	FBgn0265190	dmel|FBpp0088455	PIG-S	Yes	CG44255
	TAPT1	Q6NXT6	DUF747	Protein TAPT1 homolog (TAPT1)	NP_001287385.1	DUF747	70	51.11	FBgn0038569	dmel|FBpp0083043	DUF747	Yes	CG7218
	ERMP1	Q7Z2K6	M28_Fxna_like	RE28322p	NP_001261088.1	M28_Fxna_like	91	30.77	FBgn0034438	dmel|FBpp0085739	Peptidase_M28	Yes	CG9416
	SIGMAR2	Q5BJF2	DUF2781	ebo	NP_524879.2	IBN_N	14	42.31	Not Found	Not Found	Not Found	No		Yes
	NLRX1	Q86UT6	NACHT LRR_RI (Nonspecific hit)	No significant similarity found					Not Found	Not Found	Not Found	No
	UBXN8	O00124	UBX	casp	NP_001286473.1	UBA_FAF1 Ubl2_FAF1 UAS_FAF1 UBX_UBXN3A	32	37.5	FBgn0025608	dmel|FBpp0086398	UBX	Yes	CG8400
	RETREG3	Q86VR2	Reticulon(Nonspecific hit)	RE18169p	NP_001259773.2	No domain found	8	42.11	Not Found	Not Found	Not Found	No
	PIGO	Q8TEQ8	GPI_EPT_3 Npp1	PIG-O	NP_611332.1	GPI_EPT_3	99	31.2	FBgn0034346	dmel|FBpp0085870	Phosphodiest	Yes	CG12263
	WFS1	O76024	No domain found	Wfs1	NP_001189267.1	TPR	85	25.06	FBgn0039003	dmel|FBpp0083728	Not Found	Yes	CG4917
	FAR2	Q96K12	FAR-N_SDR_e Sterile	Putative fatty acyl-CoA reductase (FACoAR)	NP_001163168.1	FAR-N_SDR_e Sterile	95	39.59	FBgn0034145	dmel|FBpp0086254	NAD_binding_4 Sterile	Yes	CG5065
	ACAD9	Q9H845	VLCAD	Uncharacterized Protein (UC7461)	NP_001286611.1	VLCAD	93	46.68	Not Found	dmel|FBpp0289511	Acyl-CoA_dh_M Acyl-CoA_dh_1 Acyl-CoA_dh_N	Yes	CG7461
Orf10	ELOC	Q15369	Skp1	EloC	NP_523794.1	Skp1	96	93.52	FBgn0266711	dmel|FBpp0085724	Skp1_POZ	Yes	CG9291	Yes
	ELOB	Q15370	Ubl_ElonginB	EloB	NP_524416.1	Ubl_ElonginB	98	56.78	FBgn0023212	dmel|FBpp0083354	Ubiquitin	Yes	CG4204	Yes
	RBX1	P62877	APC11	Roc1a	NP_001284754.1	APC11	93	91.09	FBgn0025638	dmel|FBpp0271692	Not Available	Yes	CG16982	Yes
	CUL2	Q13617	Cullin Cullin Nedd8	cul2	NP_610117.1	Cullin Cullin Nedd8	100	50.53	FBgn0032956	dmel|FBpp0085255	Cullin Cullin Nedd8	Yes	CG1512	Yes
	MAP7D1	Q3KQU3	MAP7	tou	NP_001097270.1	HAT_MBD DDT MBD PHD Bromo_BAZ2A_B_like	19	30.27	Not Found	Not Found	Not Found	No
	THTPA	Q9BU02	ThTPase	No significant similarity found					Not Found	Not Found	Not Found	No
	TIMM8B	Q9Y5J9	zf-Tim10_DDP	Tim8	NP_001285120.1	zf-Tim10_DDP	91	57.89	FBgn0027359	dmel|FBpp0073338	zf-Tim10_DDP	Yes	CG1728
	PPT1	P50897	Palm_thioest	Ppt1	NP_001285024.1	Palm_thioest	90	55.43	FBgn0030057	dmel|FBpp0071170	Palm_thioest	Yes	CG12108
	ZYG11B	Q9C0D3	LRR_RI(Nonspecific hit)	Protein zer-1 homolog (Zer1)	NP_001261257.1	No domain found	95	28.08	Not Found	dmel|FBpp0072595	Not Available	Yes	CG12084	Yes
