# Supplementary material for: Dataset for homologous proteins in Drosophila melanogaster for SARS-CoV-2/human interactome
Source: Data Brief. 2020 Jul 26;32:106082. doi: 10.1016/j.dib.2020.106082 (PMC7382932; doi:10.1016/j.dib.2020.106082)
Supplement: Supplementary file 4 [file mmc4.zip]

Archive with 1 entries (1 files):
- Figure 1 Cytoscape File.cys
